# Supplementary material for: TINCR inhibits the proliferation and invasion of laryngeal squamous cell carcinoma by regulating miR-210/BTG2
Source: BMC Cancer. 2021 Jun 29;21:753. doi: 10.1186/s12885-021-08513-0 (PMC8243464; doi:10.1186/s12885-021-08513-0)
Supplement: Supplementary file 1 — Additional file 1: Supplementary Table 1. TargetScan7.1__miR-210-5p.predicted_targets. [file 12885_2021_8513_MOESM1_ESM.xlsx]

## Sheet: TargetScan7
Ortholog of target gene	Representative transcript	Gene name	3P-seq tags + 5	Total sites	8mer sites	7mer-m8 sites	7mer-A1 sites	6mer sites	Representative miRNA	Cumulative weighted context++ score	Total context++ score	Aggregate PCT
MUC19	ENST00000454784.4	mucin 19, oligomeric	5	8	8	0	0	0	hsa-miR-210-5p	-2.79	-2.79	N/A
PLEKHG4B	ENST00000283426.6	pleckstrin homology domain containing, family G (with RhoGef domain) member 4B	5	6	1	4	1	4	hsa-miR-210-5p	-1.46	-1.46	N/A
LHPP	ENST00000368839.1	phospholysine phosphohistidine inorganic pyrophosphate phosphatase	2365	6	2	3	1	2	hsa-miR-210-5p	-1.03	-1.3	N/A
CPLX2	ENST00000359546.4	complexin 2	5	6	3	3	0	1	hsa-miR-210-5p	-0.98	-0.98	N/A
CAPS	ENST00000222125.5	calcyphosine	12	4	1	1	2	0	hsa-miR-210-5p	-0.97	-1.13	N/A
GRIN2B	ENST00000609686.1	glutamate receptor, ionotropic, N-methyl D-aspartate 2B	5	4	0	0	4	3	hsa-miR-210-5p	-0.97	-0.97	N/A
CCDC64B	ENST00000573514.1	coiled-coil domain containing 64B	5	3	1	2	0	1	hsa-miR-210-5p	-0.92	-0.92	N/A
GDF11	ENST00000257868.5	growth differentiation factor 11	847	4	3	0	1	1	hsa-miR-210-5p	-0.91	-1.46	N/A
OR10G8	ENST00000431524.1	olfactory receptor, family 10, subfamily G, member 8	5	1	1	0	0	0	hsa-miR-210-5p	-0.9	-0.9	N/A
AL591479.1	ENST00000594172.1	Uncharacterized protein	5	3	2	0	1	0	hsa-miR-210-5p	-0.87	-0.87	N/A
CNIH2	ENST00000311445.6	cornichon family AMPA receptor auxiliary protein 2	158	3	1	0	2	0	hsa-miR-210-5p	-0.86	-0.86	N/A
ARL16	ENST00000397498.4	ADP-ribosylation factor-like 16	37	2	1	1	0	0	hsa-miR-210-5p	-0.84	-0.84	N/A
TSPAN11	ENST00000261177.9	tetraspanin 11	27	6	1	1	4	0	hsa-miR-210-5p	-0.83	-0.83	N/A
CD247	ENST00000362089.5	CD247 molecule	9	3	1	1	1	0	hsa-miR-210-5p	-0.81	-0.81	N/A
C9orf69	ENST00000561457.1	chromosome 9 open reading frame 69	134	4	2	2	0	3	hsa-miR-210-5p	-0.8	-0.8	N/A
C6orf223	ENST00000439969.2	chromosome 6 open reading frame 223	17	3	2	0	1	1	hsa-miR-210-5p	-0.8	-0.91	N/A
SPTBN5	ENST00000320955.6	spectrin, beta, non-erythrocytic 5	7	1	1	0	0	0	hsa-miR-210-5p	-0.79	-0.79	N/A
C1QTNF3	ENST00000382065.3	C1q and tumor necrosis factor related protein 3	70	2	1	1	0	0	hsa-miR-210-5p	-0.79	-0.79	N/A
RPL36A-HNRNPH2	ENST00000409170.3	RPL36A-HNRNPH2 readthrough	85	3	1	2	0	0	hsa-miR-210-5p	-0.78	-0.83	N/A
WFDC3	ENST00000243938.4	WAP four-disulfide core domain 3	5	1	1	0	0	0	hsa-miR-210-5p	-0.77	-0.77	N/A
AC104841.2	ENST00000601871.1	HCG1777198, isoform CRA_a; PRO2900; Uncharacterized protein	5	2	1	0	1	2	hsa-miR-210-5p	-0.76	-0.76	N/A
LYL1	ENST00000264824.4	lymphoblastic leukemia derived sequence 1	39	2	1	1	0	0	hsa-miR-210-5p	-0.76	-0.76	N/A
TOMM40	ENST00000592434.1	translocase of outer mitochondrial membrane 40 homolog (yeast)	14	3	2	0	1	3	hsa-miR-210-5p	-0.76	-0.84	N/A
TEX22	ENST00000451127.2	testis expressed 22	9	5	1	3	1	3	hsa-miR-210-5p	-0.75	-0.94	N/A
PCBP4	ENST00000355852.2	poly(rC) binding protein 4	353	2	1	1	0	0	hsa-miR-210-5p	-0.75	-0.75	N/A
RP1-127H14.3	ENST00000535109.1	Uncharacterized protein	5	1	1	0	0	0	hsa-miR-210-5p	-0.75	-0.75	N/A
PTCRA	ENST00000304672.1	pre T-cell antigen receptor alpha	5	1	1	0	0	0	hsa-miR-210-5p	-0.75	-0.75	N/A
TMEM239	ENST00000361033.1	transmembrane protein 239	5	4	1	0	3	1	hsa-miR-210-5p	-0.74	-0.74	N/A
FAM132B	ENST00000546354.1	family with sequence similarity 132, member B	722	2	1	0	1	0	hsa-miR-210-5p	-0.72	-0.72	N/A
CPT1C	ENST00000323446.5	carnitine palmitoyltransferase 1C	27	1	1	0	0	0	hsa-miR-210-5p	-0.72	-0.72	N/A
DOHH	ENST00000250937.3	deoxyhypusine hydroxylase/monooxygenase	160	2	1	1	0	0	hsa-miR-210-5p	-0.72	-0.72	N/A
MS4A15	ENST00000337911.4	membrane-spanning 4-domains, subfamily A, member 15	5	2	1	1	0	0	hsa-miR-210-5p	-0.71	-0.71	N/A
RP11-247C2.2	ENST00000563727.1	HCG2004779; Uncharacterized protein	5	2	1	1	0	0	hsa-miR-210-5p	-0.71	-0.71	N/A
FBXL12	ENST00000589626.1	F-box and leucine-rich repeat protein 12	27	2	1	1	0	2	hsa-miR-210-5p	-0.71	-0.71	N/A
CNPY3	ENST00000372836.4	canopy FGF signaling regulator 3	837	2	1	0	1	0	hsa-miR-210-5p	-0.71	-0.71	N/A
IFNW1	ENST00000380229.2	interferon, omega 1	5	1	1	0	0	0	hsa-miR-210-5p	-0.7	-0.7	N/A
MYL10	ENST00000223167.4	myosin, light chain 10, regulatory	5	1	1	0	0	0	hsa-miR-210-5p	-0.69	-0.69	N/A
SNX22	ENST00000325881.4	sorting nexin 22	5	3	0	1	2	1	hsa-miR-210-5p	-0.69	-0.69	N/A
RP4-758J18.2	ENST00000444362.1	HCG20425, isoform CRA_a; Uncharacterized protein; cDNA FLJ53815	283	2	1	0	1	1	hsa-miR-210-5p	-0.69	-0.69	N/A
COL26A1	ENST00000313669.7	collagen, type XXVI, alpha 1	223	3	2	0	1	1	hsa-miR-210-5p	-0.68	-0.85	N/A
CACNG8	ENST00000270458.2	calcium channel, voltage-dependent, gamma subunit 8	5	3	0	3	0	4	hsa-miR-210-5p	-0.68	-0.68	N/A
CYB561D1	ENST00000496961.1	cytochrome b561 family, member D1	105	2	2	0	0	1	hsa-miR-210-5p	-0.67	-0.67	N/A
GIPR	ENST00000590918.1	gastric inhibitory polypeptide receptor	5	2	2	0	0	1	hsa-miR-210-5p	-0.66	-0.66	N/A
POLR3H	ENST00000396504.2	polymerase (RNA) III (DNA directed) polypeptide H (22.9kD)	216	3	0	2	1	3	hsa-miR-210-5p	-0.64	-0.67	N/A
EOMES	ENST00000295743.4	eomesodermin	28	2	2	0	0	0	hsa-miR-210-5p	-0.64	-0.64	N/A
MDGA1	ENST00000297153.7	MAM domain containing glycosylphosphatidylinositol anchor 1	240	2	2	0	0	4	hsa-miR-210-5p	-0.64	-0.64	N/A
LMO2	ENST00000395833.3	LIM domain only 2 (rhombotin-like 1)	8	2	0	1	1	0	hsa-miR-210-5p	-0.64	-0.64	N/A
RIMS4	ENST00000372851.3	regulating synaptic membrane exocytosis 4	30	5	1	3	1	3	hsa-miR-210-5p	-0.64	-0.64	N/A
WI2-3308P17.2	ENST00000436041.1	Uncharacterized protein	5	1	1	0	0	0	hsa-miR-210-5p	-0.63	-0.63	N/A
ZG16	ENST00000400752.4	zymogen granule protein 16	23	3	2	1	0	0	hsa-miR-210-5p	-0.63	-0.7	N/A
GJB4	ENST00000339480.1	gap junction protein, beta 4, 30.3kDa	5	3	1	2	0	0	hsa-miR-210-5p	-0.62	-0.62	N/A
C20orf202	ENST00000400633.1	chromosome 20 open reading frame 202	5	1	1	0	0	0	hsa-miR-210-5p	-0.62	-0.62	N/A
LIF	ENST00000403987.3	leukemia inhibitory factor	55	2	1	1	0	3	hsa-miR-210-5p	-0.62	-0.7	N/A
CCDC69	ENST00000355417.2	coiled-coil domain containing 69	22	3	2	0	1	0	hsa-miR-210-5p	-0.62	-0.69	N/A
APRT	ENST00000426324.2	adenine phosphoribosyltransferase	2906	1	1	0	0	0	hsa-miR-210-5p	-0.62	-0.62	N/A
HDAC11	ENST00000295757.3	histone deacetylase 11	443	4	0	2	2	1	hsa-miR-210-5p	-0.62	-0.72	N/A
C17orf103	ENST00000399011.2	chromosome 17 open reading frame 103	54	5	1	3	1	2	hsa-miR-210-5p	-0.62	-0.62	N/A
GPRIN2	ENST00000374314.4	G protein regulated inducer of neurite outgrowth 2	5	5	0	3	2	2	hsa-miR-210-5p	-0.62	-0.62	N/A
FAM161A	ENST00000404929.1	family with sequence similarity 161, member A	275	2	1	0	1	0	hsa-miR-210-5p	-0.61	-0.61	N/A
GPR157	ENST00000377411.4	G protein-coupled receptor 157	48	6*	2	3	0	3	hsa-miR-210-5p	-0.61	-0.63	N/A
ELMOD3	ENST00000315658.7	ELMO/CED-12 domain containing 3	31	3	1	1	1	1	hsa-miR-210-5p	-0.61	-0.61	N/A
CACFD1	ENST00000291722.7	calcium channel flower domain containing 1	1315	3	1	1	1	1	hsa-miR-210-5p	-0.6	-0.6	N/A
CLLU1	ENST00000378485.1	chronic lymphocytic leukemia up-regulated 1	5	1	1	0	0	0	hsa-miR-210-5p	-0.6	-0.6	N/A
CAV3	ENST00000343849.2	caveolin 3	5	2	1	1	0	0	hsa-miR-210-5p	-0.6	-0.6	N/A
USH1G	ENST00000319642.1	Usher syndrome 1G (autosomal recessive)	5	2	1	0	1	0	hsa-miR-210-5p	-0.6	-0.6	N/A
TBC1D21	ENST00000300504.2	TBC1 domain family, member 21	5	1	1	0	0	0	hsa-miR-210-5p	-0.59	-0.59	N/A
C12orf68	ENST00000316554.3	chromosome 12 open reading frame 68	5	2	1	1	0	0	hsa-miR-210-5p	-0.59	-0.59	N/A
TNFRSF1A	ENST00000162749.2	tumor necrosis factor receptor superfamily, member 1A	1698	2	1	1	0	0	hsa-miR-210-5p	-0.59	-0.59	N/A
ARL6IP4	ENST00000392435.2	ADP-ribosylation-like factor 6 interacting protein 4	1797	1	1	0	0	0	hsa-miR-210-5p	-0.59	-0.59	N/A
DIABLO	ENST00000413918.1	diablo, IAP-binding mitochondrial protein	1700	1	1	0	0	0	hsa-miR-210-5p	-0.58	-0.58	N/A
SLC1A7	ENST00000371494.4	solute carrier family 1 (glutamate transporter), member 7	11	3	1	1	1	0	hsa-miR-210-5p	-0.58	-0.58	N/A
PNMA5	ENST00000361887.5	paraneoplastic Ma antigen family member 5	5	2	0	1	1	1	hsa-miR-210-5p	-0.58	-0.58	N/A
TNFRSF1B	ENST00000376259.3	tumor necrosis factor receptor superfamily, member 1B	243	1	1	0	0	3	hsa-miR-210-5p	-0.57	-0.57	N/A
ZNF394	ENST00000426306.2	zinc finger protein 394	77	1	1	0	0	1	hsa-miR-210-5p	-0.57	-0.6	N/A
LAT2	ENST00000398475.1	linker for activation of T cells family, member 2	5	1	1	0	0	1	hsa-miR-210-5p	-0.57	-0.57	N/A
ATXN7L3	ENST00000454077.2	ataxin 7-like 3	43	6	1	3	2	0	hsa-miR-210-5p	-0.57	-0.59	N/A
RNFT2	ENST00000392549.2	ring finger protein, transmembrane 2	46	2	1	0	1	0	hsa-miR-210-5p	-0.57	-0.62	N/A
CDHR4	ENST00000343366.4	cadherin-related family member 4	5	2	0	2	0	0	hsa-miR-210-5p	-0.57	-0.57	N/A
FAM89B	ENST00000449319.2	family with sequence similarity 89, member B	289	1	1	0	0	1	hsa-miR-210-5p	-0.56	-0.56	N/A
C9orf50	ENST00000372478.4	chromosome 9 open reading frame 50	5	1	1	0	0	0	hsa-miR-210-5p	-0.56	-0.56	N/A
DNAH10OS	ENST00000514254.2	dynein, axonemal, heavy chain 10 opposite strand	89	4	1	2	1	2	hsa-miR-210-5p	-0.56	-0.56	N/A
TPM2	ENST00000378300.5	tropomyosin 2 (beta)	9695	1	1	0	0	1	hsa-miR-210-5p	-0.56	-0.56	N/A
GTPBP1	ENST00000216044.5	GTP binding protein 1	1765	3	1	2	0	1	hsa-miR-210-5p	-0.56	-0.58	N/A
LOR	ENST00000368742.3	loricrin	5	1	1	0	0	0	hsa-miR-210-5p	-0.56	-0.56	N/A
GRIK1	ENST00000399907.1	glutamate receptor, ionotropic, kainate 1	5	1	1	0	0	0	hsa-miR-210-5p	-0.56	-0.56	N/A
BTG2	ENST00000290551.4	BTG family, member 2	758	2	1	1	0	0	hsa-miR-210-5p	-0.56	-0.56	N/A
AQP1	ENST00000311813.4	aquaporin 1	5	3	2	1	0	0	hsa-miR-210-5p	-0.55	-0.55	N/A
CYHR1	ENST00000403000.2	cysteine/histidine-rich 1	349	1	1	0	0	0	hsa-miR-210-5p	-0.55	-0.55	N/A
IL36G	ENST00000259205.4	interleukin 36, gamma	5	1	1	0	0	0	hsa-miR-210-5p	-0.55	-0.55	N/A
TMEM78	ENST00000323223.2	transmembrane protein 78	5	2	1	1	0	1	hsa-miR-210-5p	-0.55	-0.55	N/A
PDZD3	ENST00000531114.1	PDZ domain containing 3	8	2	0	1	1	0	hsa-miR-210-5p	-0.55	-0.66	N/A
CTRC	ENST00000375943.2	chymotrypsin C (caldecrin)	5	2	1	1	0	3	hsa-miR-210-5p	-0.55	-0.55	N/A
ZDHHC8	ENST00000334554.7	zinc finger, DHHC-type containing 8	5	3	2	1	0	1	hsa-miR-210-5p	-0.55	-0.55	N/A
GPC1	ENST00000264039.2	glypican 1	1687	3	2	0	1	3	hsa-miR-210-5p	-0.54	-0.55	N/A
DOK1	ENST00000340004.6	docking protein 1, 62kDa (downstream of tyrosine kinase 1)	331	1	1	0	0	3	hsa-miR-210-5p	-0.54	-0.58	N/A
LDLRAD2	ENST00000344642.2	low density lipoprotein receptor class A domain containing 2	5	5	1	3	1	0	hsa-miR-210-5p	-0.53	-0.53	N/A
BEX4	ENST00000372695.5	brain expressed, X-linked 4	136	1	1	0	0	0	hsa-miR-210-5p	-0.53	-0.56	N/A
PRRG2	ENST00000246794.5	proline rich Gla (G-carboxyglutamic acid) 2	8	1	1	0	0	0	hsa-miR-210-5p	-0.53	-0.53	N/A
FOXP3	ENST00000376207.4	forkhead box P3	7	2	1	1	0	1	hsa-miR-210-5p	-0.53	-0.53	N/A
WDR65	ENST00000528956.1	WD repeat domain 65	5	2	1	1	0	1	hsa-miR-210-5p	-0.53	-0.53	N/A
FAM78A	ENST00000372269.3	family with sequence similarity 78, member A	7	3	1	2	0	2	hsa-miR-210-5p	-0.53	-0.6	N/A
CELA3A	ENST00000374663.1	chymotrypsin-like elastase family, member 3A	5	2	0	1	1	0	hsa-miR-210-5p	-0.53	-0.53	N/A
ISY1-RAB43	ENST00000418265.1	ISY1-RAB43 readthrough	5	4	1	3	0	4	hsa-miR-210-5p	-0.53	-0.53	N/A
FAM86C1	ENST00000359244.4	family with sequence similarity 86, member C1	5	2	1	1	0	0	hsa-miR-210-5p	-0.53	-0.53	N/A
EMC10	ENST00000376918.3	ER membrane protein complex subunit 10	1981	4	1	3	0	1	hsa-miR-210-5p	-0.53	-0.61	N/A
ADAM33	ENST00000356518.2	ADAM metallopeptidase domain 33	5	1	1	0	0	0	hsa-miR-210-5p	-0.52	-0.52	N/A
ALDH3B2	ENST00000530069.1	aldehyde dehydrogenase 3 family, member B2	5	2	1	0	1	1	hsa-miR-210-5p	-0.52	-0.52	N/A
C16orf90	ENST00000437192.3	chromosome 16 open reading frame 90	5	2	0	0	2	1	hsa-miR-210-5p	-0.52	-0.52	N/A
FAM131A	ENST00000310585.4	family with sequence similarity 131, member A	442	2	1	1	0	1	hsa-miR-210-5p	-0.52	-0.52	N/A
MOGS	ENST00000409065.1	mannosyl-oligosaccharide glucosidase	184	3	1	2	0	0	hsa-miR-210-5p	-0.52	-0.52	N/A
PRAMEF6	ENST00000376182.1	PRAME family member 6	5	1	1	0	0	0	hsa-miR-210-5p	-0.52	-0.52	N/A
SIAE	ENST00000263593.3	sialic acid acetylesterase	22	1	1	0	0	0	hsa-miR-210-5p	-0.52	-0.52	N/A
FAM86B1	ENST00000448228.2	family with sequence similarity 86, member B1	5	2	1	1	0	0	hsa-miR-210-5p	-0.52	-0.52	N/A
PRAMEF5	ENST00000376168.1	PRAME family member 5	5	1	1	0	0	0	hsa-miR-210-5p	-0.52	-0.52	N/A
LINGO1	ENST00000355300.6	leucine rich repeat and Ig domain containing 1	42	2	1	1	0	1	hsa-miR-210-5p	-0.52	-0.57	N/A
NOP2	ENST00000545200.1	NOP2 nucleolar protein	27	2	1	0	1	1	hsa-miR-210-5p	-0.52	-0.52	N/A
ZNF385B	ENST00000410066.1	zinc finger protein 385B	17	1	1	0	0	0	hsa-miR-210-5p	-0.52	-0.52	N/A
HIC2	ENST00000407464.2	hypermethylated in cancer 2	28	2	1	1	0	1	hsa-miR-210-5p	-0.52	-0.52	N/A
GNAZ	ENST00000248996.4	guanine nucleotide binding protein (G protein), alpha z polypeptide	50	1	1	0	0	0	hsa-miR-210-5p	-0.52	-0.52	N/A
TMEM62	ENST00000260403.2	transmembrane protein 62	9	1	1	0	0	0	hsa-miR-210-5p	-0.51	-0.51	N/A
DNASE1L3	ENST00000486455.1	deoxyribonuclease I-like 3	5	1	1	0	0	0	hsa-miR-210-5p	-0.51	-0.51	N/A
TMEM234	ENST00000373593.1	transmembrane protein 234	51	1	1	0	0	0	hsa-miR-210-5p	-0.51	-0.51	N/A
OASL	ENST00000339275.5	2'-5'-oligoadenylate synthetase-like	5	2	0	2	0	0	hsa-miR-210-5p	-0.51	-0.51	N/A
ORMDL3	ENST00000304046.2	ORM1-like 3 (S. cerevisiae)	82	2	0	0	2	1	hsa-miR-210-5p	-0.51	-0.56	N/A
PRAMEF26	ENST00000423177.1	PRAME family member 26	5	1	1	0	0	0	hsa-miR-210-5p	-0.51	-0.51	N/A
MOB2	ENST00000329957.6	MOB kinase activator 2	26	1	1	0	0	0	hsa-miR-210-5p	-0.51	-0.51	N/A
TFEB	ENST00000230323.4	transcription factor EB	5	3	1	1	1	0	hsa-miR-210-5p	-0.51	-0.51	N/A
VPS37D	ENST00000451519.1	vacuolar protein sorting 37 homolog D (S. cerevisiae)	173	4*	0	2	1	2	hsa-miR-210-5p	-0.51	-0.51	N/A
EP300	ENST00000263253.7	E1A binding protein p300	785	1	1	0	0	0	hsa-miR-210-5p	-0.51	-0.52	N/A
ANKRD18A	ENST00000313339.3	ankyrin repeat domain 18A	5	3	1	2	0	0	hsa-miR-210-5p	-0.51	-0.51	N/A
CLCF1	ENST00000312438.7	cardiotrophin-like cytokine factor 1	98	1	1	0	0	1	hsa-miR-210-5p	-0.51	-0.51	N/A
RNF215	ENST00000382363.3	ring finger protein 215	207	1	1	0	0	0	hsa-miR-210-5p	-0.51	-0.51	N/A
HSD3B2	ENST00000543831.1	hydroxy-delta-5-steroid dehydrogenase, 3 beta- and steroid delta-isomerase 2	5	1	1	0	0	0	hsa-miR-210-5p	-0.51	-0.51	N/A
SLC30A2	ENST00000374278.3	solute carrier family 30 (zinc transporter), member 2	5	3*	2	0	0	0	hsa-miR-210-5p	-0.51	-0.51	N/A
GNB3	ENST00000229264.3	guanine nucleotide binding protein (G protein), beta polypeptide 3	49	1	1	0	0	0	hsa-miR-210-5p	-0.51	-0.51	N/A
GPR20	ENST00000377741.3	G protein-coupled receptor 20	34	4	1	3	0	3	hsa-miR-210-5p	-0.51	-0.59	N/A
PPP5C	ENST00000012443.4	protein phosphatase 5, catalytic subunit	973	3	0	1	2	0	hsa-miR-210-5p	-0.51	-0.51	N/A
BEND6	ENST00000370750.2	BEN domain containing 6	11	1	1	0	0	0	hsa-miR-210-5p	-0.51	-0.51	N/A
AC110781.3	ENST00000402221.1	Protein LOC100128374	5	3	1	1	1	2	hsa-miR-210-5p	-0.5	-0.5	N/A
GAS2L2	ENST00000254466.6	growth arrest-specific 2 like 2	5	2	1	0	1	0	hsa-miR-210-5p	-0.5	-0.5	N/A
PRAMEF11	ENST00000535591.1	PRAME family member 11	5	1	1	0	0	0	hsa-miR-210-5p	-0.5	-0.5	N/A
SOX4	ENST00000244745.1	SRY (sex determining region Y)-box 4	2736	3	1	1	1	1	hsa-miR-210-5p	-0.5	-0.58	N/A
ZNF197	ENST00000383745.2	zinc finger protein 197	53	1	1	0	0	0	hsa-miR-210-5p	-0.5	-0.53	N/A
NPNT	ENST00000379987.2	nephronectin	518	3	1	1	1	0	hsa-miR-210-5p	-0.5	-0.5	N/A
ARRDC2	ENST00000379656.3	arrestin domain containing 2	144	2	2	0	0	1	hsa-miR-210-5p	-0.49	-0.5	N/A
MRPS11	ENST00000325844.4	mitochondrial ribosomal protein S11	1452	2	1	0	1	0	hsa-miR-210-5p	-0.49	-0.6	N/A
BCL2L2	ENST00000250405.5	BCL2-like 2	1380	3	0	1	2	0	hsa-miR-210-5p	-0.49	-0.5	N/A
JMJD8	ENST00000412368.2	jumonji domain containing 8	164	2	1	0	1	1	hsa-miR-210-5p	-0.49	-0.56	N/A
SNX8	ENST00000222990.3	sorting nexin 8	303	2	0	1	1	0	hsa-miR-210-5p	-0.49	-0.54	N/A
MAP6	ENST00000304771.3	microtubule-associated protein 6	42	1	1	0	0	0	hsa-miR-210-5p	-0.49	-0.49	N/A
EFNA3	ENST00000368408.3	ephrin-A3	9	2	1	0	1	0	hsa-miR-210-5p	-0.49	-0.49	N/A
C1QTNF8	ENST00000328449.5	C1q and tumor necrosis factor related protein 8	5	2	0	1	1	4	hsa-miR-210-5p	-0.49	-0.55	N/A
RPA2	ENST00000373912.3	replication protein A2, 32kDa	1002	1	1	0	0	0	hsa-miR-210-5p	-0.49	-0.49	N/A
NOL4	ENST00000261592.5	nucleolar protein 4	12	1	1	0	0	0	hsa-miR-210-5p	-0.49	-0.49	N/A
TRABD2B	ENST00000606738.2	TraB domain containing 2B	244	4	1	2	1	1	hsa-miR-210-5p	-0.49	-0.67	N/A
SCGN	ENST00000377961.2	secretagogin, EF-hand calcium binding protein	590	1	1	0	0	0	hsa-miR-210-5p	-0.49	-0.49	N/A
STRA13	ENST00000580435.1	stimulated by retinoic acid 13	77	2	0	0	2	0	hsa-miR-210-5p	-0.49	-0.49	N/A
CTDSP1	ENST00000273062.2	CTD (carboxy-terminal domain, RNA polymerase II, polypeptide A) small phosphatase 1	1299	2	1	0	1	1	hsa-miR-210-5p	-0.49	-0.49	N/A
GPR113	ENST00000421160.2	G protein-coupled receptor 113	5	1	1	0	0	0	hsa-miR-210-5p	-0.49	-0.49	N/A
CRTC1	ENST00000338797.6	CREB regulated transcription coactivator 1	322	5	1	3	1	4	hsa-miR-210-5p	-0.49	-0.52	N/A
ZFYVE28	ENST00000508471.1	zinc finger, FYVE domain containing 28	18	4	1	2	1	4	hsa-miR-210-5p	-0.49	-0.61	N/A
IP6K3	ENST00000451316.1	inositol hexakisphosphate kinase 3	8	1	1	0	0	0	hsa-miR-210-5p	-0.49	-0.49	N/A
SRSF6	ENST00000244020.3	serine/arginine-rich splicing factor 6	1914	1	1	0	0	0	hsa-miR-210-5p	-0.49	-0.49	N/A
ZNF343	ENST00000278772.4	zinc finger protein 343	60	1	1	0	0	0	hsa-miR-210-5p	-0.48	-0.48	N/A
ST3GAL4	ENST00000444328.2	ST3 beta-galactoside alpha-2,3-sialyltransferase 4	27	1	1	0	0	1	hsa-miR-210-5p	-0.48	-0.48	N/A
CHST7	ENST00000276055.3	carbohydrate (N-acetylglucosamine 6-O) sulfotransferase 7	406	1	1	0	0	0	hsa-miR-210-5p	-0.48	-0.48	N/A
RORC	ENST00000356728.6	RAR-related orphan receptor C	42	1	1	0	0	1	hsa-miR-210-5p	-0.48	-0.48	N/A
RGS14	ENST00000408923.3	regulator of G-protein signaling 14	123	1	1	0	0	1	hsa-miR-210-5p	-0.48	-0.48	N/A
FGF23	ENST00000237837.1	fibroblast growth factor 23	5	1	1	0	0	0	hsa-miR-210-5p	-0.48	-0.48	N/A
PHC2	ENST00000431992.1	polyhomeotic homolog 2 (Drosophila)	11	4	0	2	2	1	hsa-miR-210-5p	-0.48	-0.48	N/A
PROK1	ENST00000271331.3	prokineticin 1	5	2	0	1	1	0	hsa-miR-210-5p	-0.48	-0.48	N/A
IFT46	ENST00000530872.1	intraflagellar transport 46 homolog (Chlamydomonas)	214	1	1	0	0	0	hsa-miR-210-5p	-0.48	-0.48	N/A
PDE6C	ENST00000371447.3	phosphodiesterase 6C, cGMP-specific, cone, alpha prime	5	1	1	0	0	0	hsa-miR-210-5p	-0.48	-0.48	N/A
SCAMP5	ENST00000425597.3	secretory carrier membrane protein 5	127	3	1	1	1	0	hsa-miR-210-5p	-0.48	-0.48	N/A
LASP1	ENST00000318008.6	LIM and SH3 protein 1	552	3	1	1	1	2	hsa-miR-210-5p	-0.48	-0.49	N/A
SIX5	ENST00000560168.1	SIX homeobox 5	47	2	0	2	0	7	hsa-miR-210-5p	-0.48	-0.5	N/A
HES2	ENST00000377834.4	hairy and enhancer of split 2 (Drosophila)	5	2	0	0	2	2	hsa-miR-210-5p	-0.47	-0.47	N/A
C11orf21	ENST00000381153.3	chromosome 11 open reading frame 21	5	1	1	0	0	1	hsa-miR-210-5p	-0.47	-0.47	N/A
JPH2	ENST00000372980.3	junctophilin 2	76	3	1	0	2	1	hsa-miR-210-5p	-0.47	-0.49	N/A
C17orf96	ENST00000325814.5	chromosome 17 open reading frame 96	19	2	0	0	2	1	hsa-miR-210-5p	-0.47	-0.47	N/A
RPUSD1	ENST00000565809.1	RNA pseudouridylate synthase domain containing 1	1360	2	0	2	0	2	hsa-miR-210-5p	-0.47	-0.47	N/A
MAVS	ENST00000428216.2	mitochondrial antiviral signaling protein	211	7	1	2	4	2	hsa-miR-210-5p	-0.47	-0.69	N/A
AQP1	ENST00000509504.1	Uncharacterized protein	5	3	2	1	0	0	hsa-miR-210-5p	-0.47	-0.7	N/A
ARHGAP35	ENST00000404338.3	Rho GTPase activating protein 35	278	3	1	0	2	1	hsa-miR-210-5p	-0.47	-0.54	N/A
DPF1	ENST00000420980.2	D4, zinc and double PHD fingers family 1	11	2	1	1	0	1	hsa-miR-210-5p	-0.47	-0.47	N/A
C1orf147	ENST00000367119.1	chromosome 1 open reading frame 147	5	1	1	0	0	2	hsa-miR-210-5p	-0.47	-0.47	N/A
ANGPTL4	ENST00000301455.2	angiopoietin-like 4	1395	2	0	1	1	1	hsa-miR-210-5p	-0.47	-0.47	N/A
TSPAN18	ENST00000340160.3	tetraspanin 18	332	3*	1	1	0	1	hsa-miR-210-5p	-0.47	-0.55	N/A
GRASP	ENST00000552049.1	GRP1 (general receptor for phosphoinositides 1)-associated scaffold protein	51	2	1	1	0	0	hsa-miR-210-5p	-0.47	-0.47	N/A
PKP1	ENST00000367324.3	plakophilin 1 (ectodermal dysplasia/skin fragility syndrome)	12	5*	0	3	1	2	hsa-miR-210-5p	-0.47	-0.47	N/A
EMD	ENST00000369842.4	emerin	1771	1	1	0	0	0	hsa-miR-210-5p	-0.47	-0.47	N/A
POF1B	ENST00000262753.4	premature ovarian failure, 1B	5	1	1	0	0	0	hsa-miR-210-5p	-0.46	-0.46	N/A
C5orf55	ENST00000408966.2	chromosome 5 open reading frame 55	195	1	1	0	0	0	hsa-miR-210-5p	-0.46	-0.49	N/A
SRL	ENST00000399609.3	sarcalumenin	5	3	0	1	2	2	hsa-miR-210-5p	-0.46	-0.46	N/A
PCDH12	ENST00000231484.3	protocadherin 12	5	2	1	1	0	0	hsa-miR-210-5p	-0.46	-0.46	N/A
VMA21	ENST00000330374.6	VMA21 vacuolar H+-ATPase homolog (S. cerevisiae)	2162	1	1	0	0	0	hsa-miR-210-5p	-0.46	-0.47	N/A
SYT11	ENST00000368324.4	synaptotagmin XI	750	2	1	1	0	0	hsa-miR-210-5p	-0.46	-0.46	N/A
CYGB	ENST00000293230.5	cytoglobin	10	2	1	0	1	1	hsa-miR-210-5p	-0.46	-0.46	N/A
CAMK2A	ENST00000348628.6	calcium/calmodulin-dependent protein kinase II alpha	5	4	2	2	0	1	hsa-miR-210-5p	-0.46	-0.46	N/A
SH2D3C	ENST00000373277.4	SH2 domain containing 3C	5	2	1	0	1	0	hsa-miR-210-5p	-0.46	-0.46	N/A
OLFML2A	ENST00000288815.5	olfactomedin-like 2A	155	2	0	0	2	2	hsa-miR-210-5p	-0.46	-0.46	N/A
SLC1A3	ENST00000265113.4	solute carrier family 1 (glial high affinity glutamate transporter), member 3	34	1	1	0	0	0	hsa-miR-210-5p	-0.46	-0.46	N/A
RNPEPL1	ENST00000270357.4	arginyl aminopeptidase (aminopeptidase B)-like 1	239	2	1	1	0	2	hsa-miR-210-5p	-0.46	-0.61	N/A
SLC25A44	ENST00000359511.4	solute carrier family 25, member 44	760	1	1	0	0	0	hsa-miR-210-5p	-0.46	-0.46	N/A
RP11-169F17.1	ENST00000581862.1	Protein LOC400655	5	1	1	0	0	0	hsa-miR-210-5p	-0.46	-0.46	N/A
TNFRSF13B	ENST00000437538.2	tumor necrosis factor receptor superfamily, member 13B	5	1	1	0	0	0	hsa-miR-210-5p	-0.46	-0.46	N/A
FURIN	ENST00000268171.3	furin (paired basic amino acid cleaving enzyme)	2306	3	0	1	2	1	hsa-miR-210-5p	-0.46	-0.46	N/A
OXER1	ENST00000378661.2	oxoeicosanoid (OXE) receptor 1	5	2	0	2	0	0	hsa-miR-210-5p	-0.46	-0.46	N/A
ACOT12	ENST00000307624.3	acyl-CoA thioesterase 12	5	1	1	0	0	0	hsa-miR-210-5p	-0.45	-0.45	N/A
GGT7	ENST00000336431.5	gamma-glutamyltransferase 7	16	2	0	2	0	0	hsa-miR-210-5p	-0.45	-0.45	N/A
AC010327.2	ENST00000598855.1	Uncharacterized protein; cDNA FLJ45856 fis, clone OCBBF2025631	7	2	1	1	0	2	hsa-miR-210-5p	-0.45	-0.45	N/A
RHBDD3	ENST00000216085.7	rhomboid domain containing 3	236	1	1	0	0	0	hsa-miR-210-5p	-0.45	-0.45	N/A
MTSS1L	ENST00000338779.6	metastasis suppressor 1-like	2982	4	0	2	2	3	hsa-miR-210-5p	-0.45	-0.46	N/A
CCDC140	ENST00000295226.1	coiled-coil domain containing 140	5	2	0	0	2	1	hsa-miR-210-5p	-0.45	-0.45	N/A
PLA2G4F	ENST00000397272.3	phospholipase A2, group IVF	5	2	0	1	1	1	hsa-miR-210-5p	-0.45	-0.45	N/A
FAM169B	ENST00000558256.1	family with sequence similarity 169, member B	5	2	1	1	0	2	hsa-miR-210-5p	-0.45	-0.45	N/A
RAC3	ENST00000306897.4	ras-related C3 botulinum toxin substrate 3 (rho family, small GTP binding protein Rac3)	16	1	1	0	0	0	hsa-miR-210-5p	-0.45	-0.45	N/A
AL359878.1	ENST00000381466.1	Uncharacterized protein	5	1	1	0	0	0	hsa-miR-210-5p	-0.45	-0.45	N/A
GSG1L	ENST00000380898.2	GSG1-like	5	4	0	3	1	0	hsa-miR-210-5p	-0.44	-0.44	N/A
SYT12	ENST00000393946.2	synaptotagmin XII	813	3	0	1	2	2	hsa-miR-210-5p	-0.44	-0.44	N/A
OSBP	ENST00000263847.1	oxysterol binding protein	101	1	1	0	0	0	hsa-miR-210-5p	-0.44	-0.44	N/A
EMILIN3	ENST00000332312.3	elastin microfibril interfacer 3	12	1	1	0	0	1	hsa-miR-210-5p	-0.44	-0.44	N/A
AC002472.13	ENST00000543388.1	Leucine-rich repeat-containing protein LOC400891	5	1	1	0	0	1	hsa-miR-210-5p	-0.44	-0.44	N/A
C1orf158	ENST00000288048.5	chromosome 1 open reading frame 158	5	2	0	2	0	0	hsa-miR-210-5p	-0.44	-0.44	N/A
AC011484.1	ENST00000377652.3	Uncharacterized protein; cDNA FLJ42076 fis, clone SYNOV2018921	5	2	1	1	0	0	hsa-miR-210-5p	-0.44	-0.44	N/A
C3orf27	ENST00000356020.2	chromosome 3 open reading frame 27	5	1	1	0	0	0	hsa-miR-210-5p	-0.44	-0.44	N/A
AC011294.3	ENST00000451905.1	Uncharacterized protein	5	2	0	1	1	0	hsa-miR-210-5p	-0.44	-0.44	N/A
GADL1	ENST00000454381.3	glutamate decarboxylase-like 1	5	2	0	0	2	1	hsa-miR-210-5p	-0.44	-0.44	N/A
CADM3	ENST00000368125.4	cell adhesion molecule 3	5	3	0	1	2	2	hsa-miR-210-5p	-0.44	-0.44	N/A
U82695.9	ENST00000428676.1	Protein LOC100509091	5	2	0	1	1	0	hsa-miR-210-5p	-0.44	-0.44	N/A
IL6R	ENST00000344086.4	interleukin 6 receptor	13	4	1	1	2	1	hsa-miR-210-5p	-0.44	-0.6	N/A
FKRP	ENST00000318584.5	fukutin related protein	989	2	1	0	1	2	hsa-miR-210-5p	-0.44	-0.48	N/A
MARK4	ENST00000300843.4	MAP/microtubule affinity-regulating kinase 4	192	4	3	1	0	2	hsa-miR-210-5p	-0.44	-0.65	N/A
GPATCH3	ENST00000361720.5	G patch domain containing 3	11	1	1	0	0	0	hsa-miR-210-5p	-0.44	-0.44	N/A
FAM101A	ENST00000546355.1	family with sequence similarity 101, member A	34	2	0	0	2	0	hsa-miR-210-5p	-0.44	-0.44	N/A
FBXL19	ENST00000338343.4	F-box and leucine-rich repeat protein 19	75	3	1	1	1	2	hsa-miR-210-5p	-0.44	-0.49	N/A
AARD	ENST00000378279.3	alanine and arginine rich domain containing protein	7	2	0	1	1	0	hsa-miR-210-5p	-0.44	-0.49	N/A
KCNA7	ENST00000221444.1	potassium voltage-gated channel, shaker-related subfamily, member 7	11	2	1	1	0	0	hsa-miR-210-5p	-0.44	-0.44	N/A
CDC42EP4	ENST00000335793.3	CDC42 effector protein (Rho GTPase binding) 4	47	3	1	2	0	4	hsa-miR-210-5p	-0.44	-0.78	N/A
PRKCQ	ENST00000263125.5	protein kinase C, theta	7	1	1	0	0	0	hsa-miR-210-5p	-0.44	-0.44	N/A
ARHGAP25	ENST00000409202.3	Rho GTPase activating protein 25	5	1	1	0	0	0	hsa-miR-210-5p	-0.43	-0.43	N/A
CAMKV	ENST00000296471.7	CaM kinase-like vesicle-associated	47	1	1	0	0	1	hsa-miR-210-5p	-0.43	-0.43	N/A
SCARA5	ENST00000524352.1	scavenger receptor class A, member 5 (putative)	9	1	1	0	0	0	hsa-miR-210-5p	-0.43	-0.43	N/A
TEAD4	ENST00000359864.2	TEA domain family member 4	328	1	1	0	0	0	hsa-miR-210-5p	-0.43	-0.43	N/A
LPHN1	ENST00000340736.6	latrophilin 1	49	4	0	1	3	1	hsa-miR-210-5p	-0.43	-0.52	N/A
SPNS1	ENST00000565975.1	spinster homolog 1 (Drosophila)	1364	1	1	0	0	0	hsa-miR-210-5p	-0.43	-0.43	N/A
CBX6	ENST00000407418.3	chromobox homolog 6	215	2	1	0	1	2	hsa-miR-210-5p	-0.43	-0.52	N/A
C15orf53	ENST00000318792.1	chromosome 15 open reading frame 53	5	2	0	2	0	0	hsa-miR-210-5p	-0.43	-0.43	N/A
CLPS	ENST00000259938.2	colipase, pancreatic	5	1	1	0	0	0	hsa-miR-210-5p	-0.43	-0.43	N/A
KLF17	ENST00000372299.3	Kruppel-like factor 17	11	1	1	0	0	0	hsa-miR-210-5p	-0.43	-0.43	N/A
VAV2	ENST00000406606.3	vav 2 guanine nucleotide exchange factor	477	2	1	1	0	3	hsa-miR-210-5p	-0.43	-0.56	N/A
SIT1	ENST00000259608.3	signaling threshold regulating transmembrane adaptor 1	7	2	1	0	1	4	hsa-miR-210-5p	-0.43	-0.56	N/A
NUDT18	ENST00000522405.1	nudix (nucleoside diphosphate linked moiety X)-type motif 18	40	2	0	1	1	0	hsa-miR-210-5p	-0.43	-0.43	N/A
SSH3	ENST00000376757.5	slingshot protein phosphatase 3	159	2	2	0	0	1	hsa-miR-210-5p	-0.43	-0.43	N/A
SMG6	ENST00000544865.1	SMG6 nonsense mediated mRNA decay factor	832	3	1	1	1	0	hsa-miR-210-5p	-0.43	-0.43	N/A
MAPKAPK2	ENST00000294981.4	mitogen-activated protein kinase-activated protein kinase 2	178	2	2	0	0	3	hsa-miR-210-5p	-0.43	-0.46	N/A
RPL13A	ENST00000391857.4	ribosomal protein L13a	121	1	1	0	0	0	hsa-miR-210-5p	-0.43	-0.45	N/A
P2RY8	ENST00000381297.4	purinergic receptor P2Y, G-protein coupled, 8	5	2	1	1	0	0	hsa-miR-210-5p	-0.42	-0.42	N/A
SCML2	ENST00000251900.4	sex comb on midleg-like 2 (Drosophila)	7	1	1	0	0	0	hsa-miR-210-5p	-0.42	-0.42	N/A
MAP2K7	ENST00000397981.3	mitogen-activated protein kinase kinase 7	164	4	1	3	0	0	hsa-miR-210-5p	-0.42	-0.42	N/A
STAT5A	ENST00000345506.4	signal transducer and activator of transcription 5A	221	2	1	1	0	0	hsa-miR-210-5p	-0.42	-0.44	N/A
APCDD1L	ENST00000371149.3	adenomatosis polyposis coli down-regulated 1-like	21	1	1	0	0	0	hsa-miR-210-5p	-0.42	-0.42	N/A
PEX11G	ENST00000221480.1	peroxisomal biogenesis factor 11 gamma	21	2	0	2	0	0	hsa-miR-210-5p	-0.42	-0.42	N/A
SPATA3	ENST00000452881.1	spermatogenesis associated 3	5	1	1	0	0	0	hsa-miR-210-5p	-0.42	-0.42	N/A
ADORA1	ENST00000367236.4	adenosine A1 receptor	5	2	0	1	1	0	hsa-miR-210-5p	-0.42	-0.42	N/A
KLF16	ENST00000250916.4	Kruppel-like factor 16	5	2	0	2	0	2	hsa-miR-210-5p	-0.42	-0.42	N/A
CERS3	ENST00000284382.4	ceramide synthase 3	5	2	0	2	0	0	hsa-miR-210-5p	-0.42	-0.42	N/A
GATA4	ENST00000335135.4	GATA binding protein 4	5	2	1	1	0	0	hsa-miR-210-5p	-0.42	-0.42	N/A
PPIL2	ENST00000406385.1	peptidylprolyl isomerase (cyclophilin)-like 2	1911	2	0	1	1	0	hsa-miR-210-5p	-0.42	-0.42	N/A
TMIE	ENST00000326431.3	transmembrane inner ear	26	1	1	0	0	0	hsa-miR-210-5p	-0.42	-0.42	N/A
TTYH3	ENST00000258796.7	tweety family member 3	188	5	2	3	0	2	hsa-miR-210-5p	-0.42	-0.42	N/A
HRK	ENST00000257572.5	harakiri, BCL2 interacting protein (contains only BH3 domain)	19	3	0	1	2	1	hsa-miR-210-5p	-0.42	-0.52	N/A
MSRB3	ENST00000308259.5	methionine sulfoxide reductase B3	83	2	0	0	2	0	hsa-miR-210-5p	-0.42	-0.42	N/A
DMTN	ENST00000265800.5	dematin actin binding protein	333	2	0	0	2	0	hsa-miR-210-5p	-0.42	-0.42	N/A
UROC1	ENST00000290868.2	urocanate hydratase 1	5	2	1	0	1	0	hsa-miR-210-5p	-0.42	-0.42	N/A
ISLR	ENST00000249842.3	immunoglobulin superfamily containing leucine-rich repeat	6	1	1	0	0	0	hsa-miR-210-5p	-0.42	-0.42	N/A
C7orf65	ENST00000408988.2	chromosome 7 open reading frame 65	5	2	1	1	0	0	hsa-miR-210-5p	-0.42	-0.42	N/A
AC104667.3	ENST00000452801.1		5	1	1	0	0	0	hsa-miR-210-5p	-0.42	-0.42	N/A
RAB3B	ENST00000371655.3	RAB3B, member RAS oncogene family	611	3	1	1	1	0	hsa-miR-210-5p	-0.42	-0.59	N/A
FAM131B	ENST00000443739.2	family with sequence similarity 131, member B	5	2	0	1	1	0	hsa-miR-210-5p	-0.41	-0.41	N/A
EPOR	ENST00000592375.2	erythropoietin receptor	96	1	1	0	0	0	hsa-miR-210-5p	-0.41	-0.41	N/A
PATE4	ENST00000457514.2	prostate and testis expressed 4	5	2	0	2	0	1	hsa-miR-210-5p	-0.41	-0.41	N/A
SPRY4	ENST00000344120.4	sprouty homolog 4 (Drosophila)	110	3	1	1	1	0	hsa-miR-210-5p	-0.41	-0.44	N/A
TRPV2	ENST00000338560.7	transient receptor potential cation channel, subfamily V, member 2	22341	1	1	0	0	2	hsa-miR-210-5p	-0.41	-0.41	N/A
ATOH8	ENST00000306279.3	atonal homolog 8 (Drosophila)	21	3	1	2	0	2	hsa-miR-210-5p	-0.41	-0.66	N/A
LTB	ENST00000446745.2	lymphotoxin beta (TNF superfamily, member 3)	11	1	0	1	0	2	hsa-miR-210-5p	-0.41	-0.41	N/A
MFAP3L	ENST00000393704.3	microfibrillar-associated protein 3-like	69	2	0	1	1	1	hsa-miR-210-5p	-0.41	-0.42	N/A
CASP8	ENST00000392259.2	caspase 8, apoptosis-related cysteine peptidase	64	2	0	2	0	0	hsa-miR-210-5p	-0.41	-0.41	N/A
SGSH	ENST00000326317.6	N-sulfoglucosamine sulfohydrolase	109	2	1	1	0	0	hsa-miR-210-5p	-0.41	-0.41	N/A
SNX12	ENST00000374274.3	sorting nexin 12	849	2	1	1	0	0	hsa-miR-210-5p	-0.41	-0.41	N/A
GRIK3	ENST00000373091.3	glutamate receptor, ionotropic, kainate 3	7	4	0	1	3	2	hsa-miR-210-5p	-0.41	-0.41	N/A
VWA1	ENST00000338660.5	von Willebrand factor A domain containing 1	145	4	0	3	1	1	hsa-miR-210-5p	-0.41	-0.55	N/A
DES	ENST00000373960.3	desmin	5	2	0	2	0	1	hsa-miR-210-5p	-0.41	-0.41	N/A
SPDEF	ENST00000374037.3	SAM pointed domain containing ETS transcription factor	5	2	0	1	1	0	hsa-miR-210-5p	-0.41	-0.41	N/A
ZNF395	ENST00000344423.5	zinc finger protein 395	1044	2	1	1	0	0	hsa-miR-210-5p	-0.41	-0.42	N/A
FAM222A	ENST00000538780.1	family with sequence similarity 222, member A	23	3	0	3	0	1	hsa-miR-210-5p	-0.41	-0.43	N/A
CDS2	ENST00000460006.1	CDP-diacylglycerol synthase (phosphatidate cytidylyltransferase) 2	782	5	1	2	2	2	hsa-miR-210-5p	-0.4	-0.8	N/A
ZNF329	ENST00000598312.1	zinc finger protein 329	163	2	0	1	1	0	hsa-miR-210-5p	-0.4	-0.4	N/A
RBP5	ENST00000266560.3	retinol binding protein 5, cellular	256	1	0	1	0	0	hsa-miR-210-5p	-0.4	-0.47	N/A
RNF4	ENST00000511859.1	ring finger protein 4	33	2	1	1	0	1	hsa-miR-210-5p	-0.4	-0.61	N/A
FAM167A	ENST00000284486.4	family with sequence similarity 167, member A	85	3	0	3	0	1	hsa-miR-210-5p	-0.4	-0.4	N/A
C9orf139	ENST00000314330.2	chromosome 9 open reading frame 139	5	4	0	2	2	0	hsa-miR-210-5p	-0.4	-0.4	N/A
HS3ST3B1	ENST00000360954.2	heparan sulfate (glucosamine) 3-O-sulfotransferase 3B1	1489	1	1	0	0	0	hsa-miR-210-5p	-0.4	-0.4	N/A
C2orf72	ENST00000373640.4	chromosome 2 open reading frame 72	3885	1	1	0	0	5	hsa-miR-210-5p	-0.4	-0.4	N/A
APBB1	ENST00000608655.1	amyloid beta (A4) precursor protein-binding, family B, member 1 (Fe65)	64	1	1	0	0	0	hsa-miR-210-5p	-0.4	-0.4	N/A
RCOR2	ENST00000301459.4	REST corepressor 2	5	2	0	2	0	1	hsa-miR-210-5p	-0.4	-0.4	N/A
TMEM239	ENST00000380593.4	CDNA FLJ26142 fis, clone TST04526; Transmembrane protein 239; Uncharacterized protein	5	1	1	0	0	1	hsa-miR-210-5p	-0.4	-0.4	N/A
AC008394.1	ENST00000445770.2	Uncharacterized protein	5	2	0	0	2	2	hsa-miR-210-5p	-0.4	-0.4	N/A
LYPLA2	ENST00000374514.3	lysophospholipase II	21	1	1	0	0	2	hsa-miR-210-5p	-0.4	-0.4	N/A
CHST14	ENST00000306243.5	carbohydrate (N-acetylgalactosamine 4-0) sulfotransferase 14	1143	1	1	0	0	0	hsa-miR-210-5p	-0.4	-0.4	N/A
TMEM45A	ENST00000323523.4	transmembrane protein 45A	350	1	0	1	0	0	hsa-miR-210-5p	-0.4	-0.4	N/A
RIC3	ENST00000396677.2	RIC3 acetylcholine receptor chaperone	5	1	1	0	0	0	hsa-miR-210-5p	-0.4	-0.4	N/A
AC135983.2	ENST00000593303.1	Protein LOC100996413	5	3*	1	0	1	0	hsa-miR-210-5p	-0.4	-0.4	N/A
SLC37A2	ENST00000298280.5	solute carrier family 37 (glucose-6-phosphate transporter), member 2	18	2	0	1	1	0	hsa-miR-210-5p	-0.4	-0.4	N/A
GPR42	ENST00000454971.1	G protein-coupled receptor 42 (gene/pseudogene)	5	1	1	0	0	0	hsa-miR-210-5p	-0.4	-0.4	N/A
FFAR3	ENST00000327809.4	free fatty acid receptor 3	5	1	1	0	0	0	hsa-miR-210-5p	-0.4	-0.4	N/A
CCDC38	ENST00000546386.1	coiled-coil domain containing 38	10	1	0	1	0	0	hsa-miR-210-5p	-0.4	-0.4	N/A
APBB3	ENST00000358580.5	amyloid beta (A4) precursor protein-binding, family B, member 3	9	1	1	0	0	0	hsa-miR-210-5p	-0.4	-0.4	N/A
AL590483.1	ENST00000598000.1	Uncharacterized protein; cDNA FLJ42623 fis, clone BRACE3015894	5	1	1	0	0	1	hsa-miR-210-5p	-0.4	-0.4	N/A
NPL	ENST00000367553.1	N-acetylneuraminate pyruvate lyase (dihydrodipicolinate synthase)	19	2	0	1	1	0	hsa-miR-210-5p	-0.39	-0.39	N/A
PIAS4	ENST00000262971.2	protein inhibitor of activated STAT, 4	521	4	0	1	3	0	hsa-miR-210-5p	-0.39	-0.39	N/A
FAM27E2	ENST00000377529.1	family with sequence similarity 27, member E2	5	1	1	0	0	0	hsa-miR-210-5p	-0.39	-0.39	N/A
NKX1-2	ENST00000451024.3	NK1 homeobox 2	5	1	0	1	0	0	hsa-miR-210-5p	-0.39	-0.39	N/A
LMOD1	ENST00000367288.4	leiomodin 1 (smooth muscle)	148	1	1	0	0	2	hsa-miR-210-5p	-0.39	-0.39	N/A
SUN2	ENST00000405510.1	Sad1 and UNC84 domain containing 2	501	3	0	1	2	2	hsa-miR-210-5p	-0.39	-0.39	N/A
TMEM107	ENST00000532998.1	transmembrane protein 107	585	1	1	0	0	0	hsa-miR-210-5p	-0.39	-0.4	N/A
PEA15	ENST00000360472.4	phosphoprotein enriched in astrocytes 15	5239	2	0	1	1	0	hsa-miR-210-5p	-0.39	-0.39	N/A
STX18	ENST00000306200.2	syntaxin 18	76	1	1	0	0	1	hsa-miR-210-5p	-0.39	-0.4	N/A
ITGA7	ENST00000553804.1	integrin, alpha 7	100	1	1	0	0	0	hsa-miR-210-5p	-0.39	-0.39	N/A
CYP2J2	ENST00000371204.3	cytochrome P450, family 2, subfamily J, polypeptide 2	22	1	0	0	1	0	hsa-miR-210-5p	-0.39	-0.39	N/A
FAM27E1	ENST00000377525.1	family with sequence similarity 27, member E1	5	1	1	0	0	0	hsa-miR-210-5p	-0.39	-0.39	N/A
PPP1R16B	ENST00000299824.1	protein phosphatase 1, regulatory subunit 16B	16	3	0	2	1	4	hsa-miR-210-5p	-0.39	-0.39	N/A
ATP6V1G1	ENST00000374050.3	ATPase, H+ transporting, lysosomal 13kDa, V1 subunit G1	8219	1	0	1	0	0	hsa-miR-210-5p	-0.39	-0.39	N/A
TRMT61A	ENST00000389749.4	tRNA methyltransferase 61 homolog A (S. cerevisiae)	296	3	0	1	2	1	hsa-miR-210-5p	-0.39	-0.56	N/A
OTUD7B	ENST00000369135.4	OTU domain containing 7B	299	5	0	1	4	1	hsa-miR-210-5p	-0.39	-0.74	N/A
CECR6	ENST00000399875.1	cat eye syndrome chromosome region, candidate 6	5	3	0	1	2	1	hsa-miR-210-5p	-0.39	-0.39	N/A
CRIM1	ENST00000280527.2	cysteine rich transmembrane BMP regulator 1 (chordin-like)	4842	2	0	1	1	0	hsa-miR-210-5p	-0.39	-0.39	N/A
FMOD	ENST00000354955.4	fibromodulin	207	2	1	0	1	0	hsa-miR-210-5p	-0.39	-0.39	N/A
GAB3	ENST00000369575.3	GRB2-associated binding protein 3	39	1	1	0	0	1	hsa-miR-210-5p	-0.39	-0.39	N/A
SRF	ENST00000265354.4	serum response factor (c-fos serum response element-binding transcription factor)	596	3	0	3	0	2	hsa-miR-210-5p	-0.39	-0.4	N/A
PFKFB2	ENST00000367080.3	6-phosphofructo-2-kinase/fructose-2,6-biphosphatase 2	83	2	1	0	1	0	hsa-miR-210-5p	-0.39	-0.39	N/A
TMEM177	ENST00000401466.1	transmembrane protein 177	109	1	0	1	0	0	hsa-miR-210-5p	-0.38	-0.4	N/A
C4orf3	ENST00000399075.4	chromosome 4 open reading frame 3	2330	1	0	1	0	0	hsa-miR-210-5p	-0.38	-0.39	N/A
SEMA4B	ENST00000411539.2	sema domain, immunoglobulin domain (Ig), transmembrane domain (TM) and short cytoplasmic domain, (semaphorin) 4B	3850	2	0	2	0	0	hsa-miR-210-5p	-0.38	-0.38	N/A
NOX5	ENST00000260364.5	NADPH oxidase, EF-hand calcium binding domain 5	5	3	0	1	2	1	hsa-miR-210-5p	-0.38	-0.38	N/A
ERGIC2	ENST00000360150.4	ERGIC and golgi 2	451	1	1	0	0	0	hsa-miR-210-5p	-0.38	-0.44	N/A
SNX11	ENST00000393405.2	sorting nexin 11	20	2	0	2	0	1	hsa-miR-210-5p	-0.38	-0.42	N/A
DPT	ENST00000367817.3	dermatopontin	5	1	0	1	0	1	hsa-miR-210-5p	-0.38	-0.38	N/A
SPRN	ENST00000414069.2	shadow of prion protein homolog (zebrafish)	5	2	0	2	0	4	hsa-miR-210-5p	-0.38	-0.38	N/A
HELZ2	ENST00000427522.2	helicase with zinc finger 2, transcriptional coactivator	692	2	0	2	0	2	hsa-miR-210-5p	-0.38	-0.38	N/A
ZNF319	ENST00000299237.2	zinc finger protein 319	521	3	0	2	1	1	hsa-miR-210-5p	-0.38	-0.38	N/A
FAM27E3	ENST00000455764.2	family with sequence similarity 27, member E3	5	1	1	0	0	0	hsa-miR-210-5p	-0.38	-0.38	N/A
PVRL1	ENST00000264025.3	poliovirus receptor-related 1 (herpesvirus entry mediator C)	50	4	0	3	1	3	hsa-miR-210-5p	-0.38	-0.42	N/A
C21orf54	ENST00000451980.2	chromosome 21 open reading frame 54	5	1	0	0	1	0	hsa-miR-210-5p	-0.38	-0.38	N/A
TOR2A	ENST00000458505.3	torsin family 2, member A	75	3	0	3	0	0	hsa-miR-210-5p	-0.38	-0.38	N/A
FAM86A	ENST00000458008.4	family with sequence similarity 86, member A	5	1	1	0	0	0	hsa-miR-210-5p	-0.38	-0.38	N/A
TMEM129	ENST00000303277.2	transmembrane protein 129	57	2	0	1	1	2	hsa-miR-210-5p	-0.38	-0.38	N/A
AKAP11	ENST00000025301.2	A kinase (PRKA) anchor protein 11	71	2	2	0	0	0	hsa-miR-210-5p	-0.38	-0.38	N/A
NIPSNAP1	ENST00000216121.7	nipsnap homolog 1 (C. elegans)	2429	2	0	0	2	1	hsa-miR-210-5p	-0.38	-0.38	N/A
FAM3D	ENST00000358781.2	family with sequence similarity 3, member D	5	2	0	2	0	0	hsa-miR-210-5p	-0.38	-0.38	N/A
CDK2AP2	ENST00000301488.3	cyclin-dependent kinase 2 associated protein 2	13724	1	1	0	0	0	hsa-miR-210-5p	-0.38	-0.38	N/A
FXYD6	ENST00000540359.1	FXYD domain containing ion transport regulator 6	42	2	0	2	0	0	hsa-miR-210-5p	-0.38	-0.38	N/A
RP11-65D24.2	ENST00000375713.1	HCG2045795; Uncharacterized protein	5	1	0	0	1	0	hsa-miR-210-5p	-0.38	-0.38	N/A
SAMD14	ENST00000330175.4	sterile alpha motif domain containing 14	88	3	1	1	1	1	hsa-miR-210-5p	-0.37	-0.49	N/A
PNMA6A	ENST00000453825.2	paraneoplastic Ma antigen family member 6A	5	2	1	1	0	1	hsa-miR-210-5p	-0.37	-0.37	N/A
PNMA6C	ENST00000421798.3	paraneoplastic Ma antigen family member 6C	5	2	1	1	0	1	hsa-miR-210-5p	-0.37	-0.37	N/A
KCNMB1	ENST00000274629.4	potassium large conductance calcium-activated channel, subfamily M, beta member 1	5	3	0	1	2	1	hsa-miR-210-5p	-0.37	-0.37	N/A
SCN2B	ENST00000278947.5	sodium channel, voltage-gated, type II, beta subunit	5	4*	1	0	2	3	hsa-miR-210-5p	-0.37	-0.37	N/A
AGRP	ENST00000290953.2	agouti related protein homolog (mouse)	5	1	0	0	1	0	hsa-miR-210-5p	-0.37	-0.37	N/A
CSNK1G2	ENST00000255641.8	casein kinase 1, gamma 2	5	2	0	2	0	2	hsa-miR-210-5p	-0.37	-0.37	N/A
AC004076.7	ENST00000597410.1		22	1	0	1	0	0	hsa-miR-210-5p	-0.37	-0.37	N/A
C14orf180	ENST00000557649.1	chromosome 14 open reading frame 180	5	3	0	3	0	4	hsa-miR-210-5p	-0.37	-0.37	N/A
GABARAPL3	ENST00000412799.2	GABA(A) receptors associated protein like 3, pseudogene	5	2	0	1	1	0	hsa-miR-210-5p	-0.37	-0.37	N/A
NUDT16	ENST00000359850.3	nudix (nucleoside diphosphate linked moiety X)-type motif 16	622	5	1	2	2	1	hsa-miR-210-5p	-0.37	-1.03	N/A
OLIG2	ENST00000382357.3	oligodendrocyte lineage transcription factor 2	15	3	0	3	0	1	hsa-miR-210-5p	-0.37	-0.37	N/A
AQP3	ENST00000297991.4	aquaporin 3 (Gill blood group)	70	1	0	1	0	0	hsa-miR-210-5p	-0.37	-0.37	N/A
DPP3	ENST00000360510.2	dipeptidyl-peptidase 3	189	1	0	0	1	1	hsa-miR-210-5p	-0.37	-0.37	N/A
TANGO2	ENST00000434570.2	transport and golgi organization 2 homolog (Drosophila)	119	5	0	3	2	1	hsa-miR-210-5p	-0.37	-0.57	N/A
PLIN4	ENST00000301286.3	perilipin 4	5	1	0	1	0	3	hsa-miR-210-5p	-0.37	-0.37	N/A
LAS1L	ENST00000312391.8	LAS1-like (S. cerevisiae)	26	2	1	1	0	1	hsa-miR-210-5p	-0.37	-0.37	N/A
GBA	ENST00000368373.3	glucosidase, beta, acid	27	2	1	1	0	1	hsa-miR-210-5p	-0.37	-0.37	N/A
C13orf35	ENST00000356049.1	chromosome 13 open reading frame 35	5	1	1	0	0	0	hsa-miR-210-5p	-0.37	-0.37	N/A
KCTD17	ENST00000402077.3	potassium channel tetramerization domain containing 17	187	3	0	3	0	2	hsa-miR-210-5p	-0.37	-0.37	N/A
FFAR4	ENST00000371481.4	free fatty acid receptor 4	5	1	1	0	0	1	hsa-miR-210-5p	-0.37	-0.37	N/A
PRX	ENST00000291825.7	periaxin	17	5	1	4	0	4	hsa-miR-210-5p	-0.36	-0.36	N/A
ZNF488	ENST00000494156.1	zinc finger protein 488	61	1	1	0	0	0	hsa-miR-210-5p	-0.36	-0.41	N/A
KCNJ9	ENST00000368088.3	potassium inwardly-rectifying channel, subfamily J, member 9	5	2	0	0	2	2	hsa-miR-210-5p	-0.36	-0.36	N/A
MTPN	ENST00000393085.3	myotrophin	1296	2	0	0	2	0	hsa-miR-210-5p	-0.36	-0.36	N/A
ATCAY	ENST00000450849.2	ataxia, cerebellar, Cayman type	5	2	1	0	1	0	hsa-miR-210-5p	-0.36	-0.36	N/A
WASF2	ENST00000536657.1	WAS protein family, member 2	311	2	0	1	1	2	hsa-miR-210-5p	-0.36	-0.37	N/A
ONECUT3	ENST00000382349.4	one cut homeobox 3	5	2	0	1	1	2	hsa-miR-210-5p	-0.36	-0.36	N/A
SYK	ENST00000375754.4	spleen tyrosine kinase	25	3	2	1	0	1	hsa-miR-210-5p	-0.36	-0.36	N/A
PGF	ENST00000555567.1	placental growth factor	1745	3	0	1	2	0	hsa-miR-210-5p	-0.36	-0.36	N/A
CD70	ENST00000245903.3	CD70 molecule	5	1	0	1	0	0	hsa-miR-210-5p	-0.36	-0.36	N/A
AL441883.1	ENST00000600057.1	Uncharacterized protein	5	1	0	1	0	0	hsa-miR-210-5p	-0.36	-0.36	N/A
IL17REL	ENST00000389983.2	interleukin 17 receptor E-like	5	3	0	2	1	0	hsa-miR-210-5p	-0.36	-0.36	N/A
C15orf38-AP3S2	ENST00000398333.3	C15orf38-AP3S2 readthrough	985	2	1	1	0	2	hsa-miR-210-5p	-0.36	-0.63	N/A
PPP2R4	ENST00000393370.2	protein phosphatase 2A activator, regulatory subunit 4	2731	3	0	3	0	1	hsa-miR-210-5p	-0.36	-0.36	N/A
KCND1	ENST00000376477.1	potassium voltage-gated channel, Shal-related subfamily, member 1	149	2	0	1	1	1	hsa-miR-210-5p	-0.36	-0.36	N/A
ENAM	ENST00000396073.3	enamelin	5	1	1	0	0	0	hsa-miR-210-5p	-0.36	-0.36	N/A
OBFC1	ENST00000224950.3	oligonucleotide/oligosaccharide-binding fold containing 1	184	3	0	1	2	0	hsa-miR-210-5p	-0.36	-0.52	N/A
EIF2S1	ENST00000256383.4	eukaryotic translation initiation factor 2, subunit 1 alpha, 35kDa	3360	1	1	0	0	1	hsa-miR-210-5p	-0.36	-0.37	N/A
NRSN2	ENST00000382291.3	neurensin 2	101	1	1	0	0	0	hsa-miR-210-5p	-0.36	-0.36	N/A
NDUFA4L2	ENST00000556732.1	NADH dehydrogenase (ubiquinone) 1 alpha subcomplex, 4-like 2	10	2	0	2	0	0	hsa-miR-210-5p	-0.36	-0.36	N/A
DBNL	ENST00000494774.1	drebrin-like	1802	3	2	1	0	4	hsa-miR-210-5p	-0.36	-0.58	N/A
ZMYND12	ENST00000372565.3	zinc finger, MYND-type containing 12	14	1	0	1	0	0	hsa-miR-210-5p	-0.36	-0.36	N/A
HAX1	ENST00000328703.7	HCLS1 associated protein X-1	7	1	0	1	0	0	hsa-miR-210-5p	-0.36	-0.36	N/A
ITPKB	ENST00000272117.3	inositol-trisphosphate 3-kinase B	5	1	1	0	0	0	hsa-miR-210-5p	-0.36	-0.36	N/A
SH3BP4	ENST00000392011.2	SH3-domain binding protein 4	783	2	0	1	1	1	hsa-miR-210-5p	-0.36	-0.36	N/A
ATP5SL	ENST00000590641.2	ATP5S-like	74	1	0	0	1	0	hsa-miR-210-5p	-0.36	-0.36	N/A
TPCN1	ENST00000335509.6	two pore segment channel 1	401	2	1	0	1	1	hsa-miR-210-5p	-0.36	-0.36	N/A
LSS	ENST00000397728.3	lanosterol synthase (2,3-oxidosqualene-lanosterol cyclase)	564	2	1	0	1	0	hsa-miR-210-5p	-0.36	-0.36	N/A
PDRG1	ENST00000202017.4	p53 and DNA-damage regulated 1	116	2	1	0	1	1	hsa-miR-210-5p	-0.36	-0.56	N/A
TRABD	ENST00000303434.4	TraB domain containing	2527	3	0	3	0	1	hsa-miR-210-5p	-0.36	-0.36	N/A
ALS2CL	ENST00000318962.4	ALS2 C-terminal like	201	2	1	0	1	0	hsa-miR-210-5p	-0.35	-0.58	N/A
SLURP1	ENST00000246515.1	secreted LY6/PLAUR domain containing 1	5	1	0	1	0	0	hsa-miR-210-5p	-0.35	-0.35	N/A
THRA	ENST00000450525.2	thyroid hormone receptor, alpha	547	1	0	0	1	2	hsa-miR-210-5p	-0.35	-0.35	N/A
NACC1	ENST00000292431.4	nucleus accumbens associated 1, BEN and BTB (POZ) domain containing	337	2	1	0	1	0	hsa-miR-210-5p	-0.35	-0.39	N/A
EFEMP2	ENST00000307998.6	EGF containing fibulin-like extracellular matrix protein 2	2062	2	0	1	1	0	hsa-miR-210-5p	-0.35	-0.36	N/A
WTIP	ENST00000590071.2	Wilms tumor 1 interacting protein	1303	5	0	4	1	4	hsa-miR-210-5p	-0.35	-0.78	N/A
NYX	ENST00000342595.2	nyctalopin	5	2	0	1	1	0	hsa-miR-210-5p	-0.35	-0.35	N/A
HOXC12	ENST00000243103.3	homeobox C12	5	2	1	0	1	1	hsa-miR-210-5p	-0.35	-0.35	N/A
NTN1	ENST00000173229.2	netrin 1	12	6	2	2	2	3	hsa-miR-210-5p	-0.35	-0.35	N/A
EPO	ENST00000252723.2	erythropoietin	181	1	0	1	0	1	hsa-miR-210-5p	-0.35	-0.35	N/A
ARID5A	ENST00000357485.3	AT rich interactive domain 5A (MRF1-like)	124	1	0	1	0	0	hsa-miR-210-5p	-0.35	-0.35	N/A
GPR153	ENST00000377893.2	G protein-coupled receptor 153	39	4	0	3	1	1	hsa-miR-210-5p	-0.35	-0.35	N/A
AHCY	ENST00000217426.2	adenosylhomocysteinase	27	1	0	0	1	3	hsa-miR-210-5p	-0.35	-0.38	N/A
CENPO	ENST00000380834.2	centromere protein O	298	3	2	1	0	1	hsa-miR-210-5p	-0.35	-0.66	N/A
DUOXA1	ENST00000558996.1	dual oxidase maturation factor 1	5	2	0	1	1	0	hsa-miR-210-5p	-0.35	-0.35	N/A
MED20	ENST00000409312.1	mediator complex subunit 20	32	1	0	1	0	0	hsa-miR-210-5p	-0.35	-0.35	N/A
DUSP22	ENST00000419235.2	dual specificity phosphatase 22	1330	2	0	2	0	0	hsa-miR-210-5p	-0.35	-0.35	N/A
ANGPTL1	ENST00000234816.2	angiopoietin-like 1	5	1	1	0	0	0	hsa-miR-210-5p	-0.35	-0.35	N/A
OSBPL5	ENST00000478260.1	oxysterol binding protein-like 5	215	1	1	0	0	0	hsa-miR-210-5p	-0.35	-0.35	N/A
CPN2	ENST00000323830.3	carboxypeptidase N, polypeptide 2	8	1	1	0	0	1	hsa-miR-210-5p	-0.35	-0.35	N/A
TEKT4	ENST00000427593.2	tektin 4	5	2	0	1	1	0	hsa-miR-210-5p	-0.35	-0.35	N/A
SS18L1	ENST00000331758.3	synovial sarcoma translocation gene on chromosome 18-like 1	274	2	0	1	1	0	hsa-miR-210-5p	-0.34	-0.34	N/A
FAM195B	ENST00000576679.1	family with sequence similarity 195, member B	164	2	1	1	0	0	hsa-miR-210-5p	-0.34	-0.39	N/A
SHQ1	ENST00000325599.8	SHQ1, H/ACA ribonucleoprotein assembly factor	29	1	0	1	0	0	hsa-miR-210-5p	-0.34	-0.34	N/A
PLA2G15	ENST00000219345.5	phospholipase A2, group XV	2670	2	1	1	0	1	hsa-miR-210-5p	-0.34	-0.34	N/A
CD82	ENST00000227155.4	CD82 molecule	1117	2	0	1	1	0	hsa-miR-210-5p	-0.34	-0.34	N/A
GDNF	ENST00000326524.2	glial cell derived neurotrophic factor	7	2	1	1	0	1	hsa-miR-210-5p	-0.34	-0.34	N/A
KIF5A	ENST00000455537.2	kinesin family member 5A	5	2	0	0	2	0	hsa-miR-210-5p	-0.34	-0.34	N/A
MMP15	ENST00000219271.3	matrix metallopeptidase 15 (membrane-inserted)	605	5	1	2	2	1	hsa-miR-210-5p	-0.34	-0.52	N/A
AC074091.13	ENST00000379677.2	Uncharacterized protein	5	1	1	0	0	2	hsa-miR-210-5p	-0.34	-0.34	N/A
RNF26	ENST00000311413.4	ring finger protein 26	1208	2	0	2	0	0	hsa-miR-210-5p	-0.34	-0.34	N/A
ADAM11	ENST00000200557.6	ADAM metallopeptidase domain 11	32	3	2	1	0	1	hsa-miR-210-5p	-0.34	-0.46	N/A
RNF122	ENST00000256257.1	ring finger protein 122	16	1	0	1	0	0	hsa-miR-210-5p	-0.34	-0.34	N/A
SLC30A3	ENST00000233535.4	solute carrier family 30 (zinc transporter), member 3	5	2	0	2	0	1	hsa-miR-210-5p	-0.34	-0.34	N/A
CCDC88B	ENST00000356786.5	coiled-coil domain containing 88B	155	1	0	0	1	0	hsa-miR-210-5p	-0.34	-0.34	N/A
PSMG4	ENST00000473000.2	proteasome (prosome, macropain) assembly chaperone 4	1452	2	0	0	2	1	hsa-miR-210-5p	-0.34	-0.34	N/A
SERPINA4	ENST00000555095.1	serpin peptidase inhibitor, clade A (alpha-1 antiproteinase, antitrypsin), member 4	203	2	0	1	1	1	hsa-miR-210-5p	-0.34	-0.43	N/A
MEX3A	ENST00000532414.2	mex-3 RNA binding family member A	912	3	1	1	1	1	hsa-miR-210-5p	-0.34	-0.43	N/A
ZDHHC15	ENST00000373367.3	zinc finger, DHHC-type containing 15	5	2	0	2	0	0	hsa-miR-210-5p	-0.34	-0.34	N/A
KLHL25	ENST00000337975.5	kelch-like family member 25	98	2	1	0	1	1	hsa-miR-210-5p	-0.34	-0.34	N/A
OSBPL11	ENST00000296220.5	oxysterol binding protein-like 11	101	1	1	0	0	0	hsa-miR-210-5p	-0.34	-0.34	N/A
TMED8	ENST00000216468.7	transmembrane emp24 protein transport domain containing 8	53	3	0	0	3	1	hsa-miR-210-5p	-0.34	-0.38	N/A
NIPAL1	ENST00000295461.5	NIPA-like domain containing 1	137	3	0	2	1	0	hsa-miR-210-5p	-0.34	-0.34	N/A
TRUB2	ENST00000372890.4	TruB pseudouridine (psi) synthase family member 2	91	1	1	0	0	1	hsa-miR-210-5p	-0.34	-0.36	N/A
SLC37A1	ENST00000398341.3	solute carrier family 37 (glucose-6-phosphate transporter), member 1	12	1	1	0	0	0	hsa-miR-210-5p	-0.34	-0.34	N/A
LRRC16B	ENST00000342740.5	leucine rich repeat containing 16B	5	1	1	0	0	0	hsa-miR-210-5p	-0.34	-0.34	N/A
PGP	ENST00000333503.7	phosphoglycolate phosphatase	153	1	1	0	0	2	hsa-miR-210-5p	-0.34	-0.36	N/A
ECE2	ENST00000324557.4	endothelin converting enzyme 2	1271	2	1	1	0	0	hsa-miR-210-5p	-0.34	-0.87	N/A
FTSJ2	ENST00000440306.2	FtsJ RNA methyltransferase homolog 2 (E. coli)	2880	1	0	1	0	0	hsa-miR-210-5p	-0.34	-0.34	N/A
MGRN1	ENST00000415496.1	mahogunin ring finger 1, E3 ubiquitin protein ligase	2337	3	1	2	0	5	hsa-miR-210-5p	-0.33	-0.34	N/A
GSTO2	ENST00000369707.2	glutathione S-transferase omega 2	97	3	3	0	0	0	hsa-miR-210-5p	-0.33	-0.69	N/A
C1orf64	ENST00000329454.2	chromosome 1 open reading frame 64	5	2	0	0	2	1	hsa-miR-210-5p	-0.33	-0.33	N/A
COTL1	ENST00000262428.4	coactosin-like 1 (Dictyostelium)	6558	2	0	1	1	0	hsa-miR-210-5p	-0.33	-0.33	N/A
FAM134C	ENST00000309428.5	family with sequence similarity 134, member C	397	3	0	3	0	0	hsa-miR-210-5p	-0.33	-0.33	N/A
CREG2	ENST00000324768.5	cellular repressor of E1A-stimulated genes 2	38	1	1	0	0	1	hsa-miR-210-5p	-0.33	-0.39	N/A
FNDC5	ENST00000496770.1	fibronectin type III domain containing 5	5	2	0	2	0	0	hsa-miR-210-5p	-0.33	-0.39	N/A
CNTD1	ENST00000588408.1	cyclin N-terminal domain containing 1	7	1	0	1	0	0	hsa-miR-210-5p	-0.33	-0.33	N/A
BLK	ENST00000259089.4	B lymphoid tyrosine kinase	5	1	1	0	0	0	hsa-miR-210-5p	-0.33	-0.33	N/A
BOK	ENST00000318407.3	BCL2-related ovarian killer	588	2	0	2	0	16	hsa-miR-210-5p	-0.33	-0.33	N/A
KIAA1045	ENST00000242315.3	KIAA1045	42	3	0	2	1	1	hsa-miR-210-5p	-0.33	-0.39	N/A
RASL11B	ENST00000248706.3	RAS-like, family 11, member B	5	1	0	1	0	0	hsa-miR-210-5p	-0.33	-0.33	N/A
MINOS1	ENST00000322753.6	mitochondrial inner membrane organizing system 1	287	2	0	0	2	0	hsa-miR-210-5p	-0.33	-0.41	N/A
SSBP1	ENST00000465582.1	single-stranded DNA binding protein 1, mitochondrial	5	1	0	1	0	0	hsa-miR-210-5p	-0.33	-0.33	N/A
NCKIPSD	ENST00000416649.2	NCK interacting protein with SH3 domain	4158	1	0	1	0	1	hsa-miR-210-5p	-0.33	-0.33	N/A
SRRM4	ENST00000267260.4	serine/arginine repetitive matrix 4	22	2	1	1	0	1	hsa-miR-210-5p	-0.33	-0.33	N/A
BAHD1	ENST00000416165.1	bromo adjacent homology domain containing 1	76	4	0	3	1	0	hsa-miR-210-5p	-0.33	-0.33	N/A
LMBR1L	ENST00000267102.8	limb development membrane protein 1-like	346	1	0	0	1	1	hsa-miR-210-5p	-0.33	-0.33	N/A
DMKN	ENST00000472252.2	dermokine	660	2	1	0	1	1	hsa-miR-210-5p	-0.33	-0.82	N/A
RAB44	ENST00000229824.8	RAB44, member RAS oncogene family	0	2	0	0	2	0	hsa-miR-210-5p	-0.33	-0.33	N/A
ABCA1	ENST00000374736.3	ATP-binding cassette, sub-family A (ABC1), member 1	184	1	1	0	0	0	hsa-miR-210-5p	-0.33	-0.33	N/A
RP11-542P2.1	ENST00000515354.1	Homo sapiens glycosyltransferase 54 domain-containing protein (LOC152586), mRNA.	5	1	0	1	0	0	hsa-miR-210-5p	-0.33	-0.33	N/A
EIF4EBP3	ENST00000310331.2	eukaryotic translation initiation factor 4E binding protein 3	54	1	0	1	0	0	hsa-miR-210-5p	-0.33	-0.33	N/A
TMEM132D	ENST00000389441.4	transmembrane protein 132D	5	1	0	0	1	0	hsa-miR-210-5p	-0.33	-0.33	N/A
CFB	ENST00000425368.2	complement factor B	106	1	0	1	0	0	hsa-miR-210-5p	-0.33	-0.33	N/A
MID1	ENST00000453318.2	midline 1 (Opitz/BBB syndrome)	677	2	1	0	1	1	hsa-miR-210-5p	-0.33	-0.35	N/A
STK35	ENST00000381482.3	serine/threonine kinase 35	263	5	2	2	1	2	hsa-miR-210-5p	-0.33	-0.36	N/A
RND1	ENST00000309739.5	Rho family GTPase 1	117	1	1	0	0	0	hsa-miR-210-5p	-0.33	-0.33	N/A
DOLPP1	ENST00000540102.1	dolichyldiphosphatase 1	963	1	0	1	0	0	hsa-miR-210-5p	-0.33	-0.33	N/A
PSMB5	ENST00000493471.2	proteasome (prosome, macropain) subunit, beta type, 5	156	1	0	1	0	0	hsa-miR-210-5p	-0.33	-0.33	N/A
C17orf72	ENST00000412177.1	chromosome 17 open reading frame 72	5	2	0	2	0	2	hsa-miR-210-5p	-0.33	-0.33	N/A
KIT	ENST00000288135.5	v-kit Hardy-Zuckerman 4 feline sarcoma viral oncogene homolog	329	1	1	0	0	0	hsa-miR-210-5p	-0.33	-0.33	N/A
HNRNPUL2	ENST00000301785.5	heterogeneous nuclear ribonucleoprotein U-like 2	2321	2	0	1	1	0	hsa-miR-210-5p	-0.33	-0.39	N/A
IKZF4	ENST00000262032.5	IKAROS family zinc finger 4 (Eos)	329	3	0	2	1	0	hsa-miR-210-5p	-0.33	-0.34	N/A
WIZ	ENST00000389282.4	widely interspaced zinc finger motifs	1321	2	1	1	0	2	hsa-miR-210-5p	-0.33	-0.4	N/A
KBTBD12	ENST00000405256.1	kelch repeat and BTB (POZ) domain containing 12	5	2	0	0	2	0	hsa-miR-210-5p	-0.33	-0.33	N/A
MRO	ENST00000428869.2	maestro	11	1	1	0	0	0	hsa-miR-210-5p	-0.33	-0.33	N/A
B3GALT4	ENST00000451237.1	UDP-Gal:betaGlcNAc beta 1,3-galactosyltransferase, polypeptide 4	13	2	0	2	0	0	hsa-miR-210-5p	-0.33	-0.33	N/A
IFITM10	ENST00000340134.4	interferon induced transmembrane protein 10	7	4	0	2	2	0	hsa-miR-210-5p	-0.33	-0.44	N/A
MYO1E	ENST00000288235.4	myosin IE	198	2	0	1	1	1	hsa-miR-210-5p	-0.33	-0.33	N/A
TMEM231	ENST00000258173.6	transmembrane protein 231	243	2	0	1	1	2	hsa-miR-210-5p	-0.33	-0.33	N/A
NUPR1	ENST00000324873.6	nuclear protein, transcriptional regulator, 1	248	1	0	0	1	1	hsa-miR-210-5p	-0.33	-0.33	N/A
H6PD	ENST00000377403.2	hexose-6-phosphate dehydrogenase (glucose 1-dehydrogenase)	467	3	2	1	0	3	hsa-miR-210-5p	-0.33	-0.33	N/A
PHYHIP	ENST00000321613.3	phytanoyl-CoA 2-hydroxylase interacting protein	14	1	1	0	0	1	hsa-miR-210-5p	-0.33	-0.33	N/A
PDE4C	ENST00000355502.3	phosphodiesterase 4C, cAMP-specific	5	2	1	0	1	0	hsa-miR-210-5p	-0.33	-0.33	N/A
PHF2	ENST00000375376.4	PHD finger protein 2	151	2	1	1	0	1	hsa-miR-210-5p	-0.33	-0.33	N/A
ZNF513	ENST00000323703.6	zinc finger protein 513	11	2	0	2	0	0	hsa-miR-210-5p	-0.33	-0.33	N/A
CYorf17	ENST00000382764.1	chromosome Y open reading frame 17	5	1	0	0	1	0	hsa-miR-210-5p	-0.32	-0.32	N/A
KIAA0087	ENST00000242109.3	KIAA0087	5	2	0	0	2	0	hsa-miR-210-5p	-0.32	-0.32	N/A
XKR7	ENST00000562532.2	XK, Kell blood group complex subunit-related family, member 7	5	2	0	0	2	1	hsa-miR-210-5p	-0.32	-0.32	N/A
CCR7	ENST00000246657.2	chemokine (C-C motif) receptor 7	5	1	0	1	0	2	hsa-miR-210-5p	-0.32	-0.32	N/A
ZNF532	ENST00000336078.4	zinc finger protein 532	5	1	1	0	0	0	hsa-miR-210-5p	-0.32	-0.32	N/A
TOMM40L	ENST00000367987.1	translocase of outer mitochondrial membrane 40 homolog (yeast)-like	13	1	1	0	0	0	hsa-miR-210-5p	-0.32	-0.32	N/A
SGSM2	ENST00000426855.2	small G protein signaling modulator 2	381	2	0	2	0	1	hsa-miR-210-5p	-0.32	-0.34	N/A
FAM155B	ENST00000252338.4	family with sequence similarity 155, member B	21	3	0	0	3	0	hsa-miR-210-5p	-0.32	-0.32	N/A
PTP4A2	ENST00000602725.1	protein tyrosine phosphatase type IVA, member 2	5	2	0	1	1	0	hsa-miR-210-5p	-0.32	-0.32	N/A
PAQR8	ENST00000442253.2	progestin and adipoQ receptor family member VIII	484	1	1	0	0	0	hsa-miR-210-5p	-0.32	-0.32	N/A
ZDHHC22	ENST00000319374.4	zinc finger, DHHC-type containing 22	32	1	1	0	0	0	hsa-miR-210-5p	-0.32	-0.32	N/A
TMEM25	ENST00000411589.2	transmembrane protein 25	767	1	1	0	0	1	hsa-miR-210-5p	-0.32	-0.32	N/A
BAIAP2L2	ENST00000381669.3	BAI1-associated protein 2-like 2	29	2	0	2	0	0	hsa-miR-210-5p	-0.32	-0.32	N/A
GNB2	ENST00000303210.4	guanine nucleotide binding protein (G protein), beta polypeptide 2	2956	1	0	1	0	1	hsa-miR-210-5p	-0.32	-0.32	N/A
GIPC3	ENST00000322315.5	GIPC PDZ domain containing family, member 3	48	1	0	1	0	0	hsa-miR-210-5p	-0.32	-0.32	N/A
DPYSL5	ENST00000288699.6	dihydropyrimidinase-like 5	315	3	1	1	1	2	hsa-miR-210-5p	-0.32	-0.34	N/A
CCDC134	ENST00000255784.5	coiled-coil domain containing 134	15	1	0	1	0	4	hsa-miR-210-5p	-0.32	-0.41	N/A
TK1	ENST00000301634.7	thymidine kinase 1, soluble	783	1	0	1	0	0	hsa-miR-210-5p	-0.32	-0.32	N/A
ADPRH	ENST00000478399.1	ADP-ribosylarginine hydrolase	5	1	1	0	0	0	hsa-miR-210-5p	-0.32	-0.32	N/A
MAP2K3	ENST00000342679.4	mitogen-activated protein kinase kinase 3	34	1	0	1	0	1	hsa-miR-210-5p	-0.32	-0.32	N/A
KCNA6	ENST00000433855.1	potassium voltage-gated channel, shaker-related subfamily, member 6	5	1	0	0	1	1	hsa-miR-210-5p	-0.32	-0.32	N/A
ARHGAP1	ENST00000311956.4	Rho GTPase activating protein 1	2229	3	0	2	1	2	hsa-miR-210-5p	-0.32	-0.32	N/A
POFUT2	ENST00000349485.5	protein O-fucosyltransferase 2	842	3	0	2	1	3	hsa-miR-210-5p	-0.32	-0.43	N/A
MRGPRF	ENST00000441623.1	MAS-related GPR, member F	140	3	1	0	2	2	hsa-miR-210-5p	-0.32	-0.61	N/A
ZFP69B	ENST00000484445.1	ZFP69 zinc finger protein B	176	2	0	1	1	0	hsa-miR-210-5p	-0.32	-0.32	N/A
CHST10	ENST00000264249.3	carbohydrate sulfotransferase 10	33	1	1	0	0	0	hsa-miR-210-5p	-0.32	-0.32	N/A
HIST2H2AA4	ENST00000369159.2	histone cluster 2, H2aa4	5	1	0	0	1	0	hsa-miR-210-5p	-0.32	-0.32	N/A
LAMP2	ENST00000371335.4	lysosomal-associated membrane protein 2	3095	1	0	1	0	0	hsa-miR-210-5p	-0.31	-0.31	N/A
HOXA11	ENST00000006015.3	homeobox A11	133	1	1	0	0	0	hsa-miR-210-5p	-0.31	-0.31	N/A
SNPH	ENST00000381873.3	syntaphilin	13	3	1	2	0	0	hsa-miR-210-5p	-0.31	-0.31	N/A
GFER	ENST00000248114.6	growth factor, augmenter of liver regeneration	882	1	0	0	1	1	hsa-miR-210-5p	-0.31	-0.34	N/A
TRPV3	ENST00000301365.4	transient receptor potential cation channel, subfamily V, member 3	13	2	0	0	2	0	hsa-miR-210-5p	-0.31	-0.31	N/A
FAF2	ENST00000261942.6	Fas associated factor family member 2	1700	1	1	0	0	0	hsa-miR-210-5p	-0.31	-0.39	N/A
TMED1	ENST00000214869.2	transmembrane emp24 protein transport domain containing 1	55	2	0	1	1	1	hsa-miR-210-5p	-0.31	-0.36	N/A
TNPO2	ENST00000425528.1	transportin 2	1620	3	1	1	1	1	hsa-miR-210-5p	-0.31	-0.31	N/A
NMT1	ENST00000592782.1	N-myristoyltransferase 1	1991	3	0	3	0	0	hsa-miR-210-5p	-0.31	-0.33	N/A
BOP1	ENST00000529231.1	block of proliferation 1	5	1	0	1	0	0	hsa-miR-210-5p	-0.31	-0.31	N/A
GRAP2	ENST00000344138.4	GRB2-related adaptor protein 2	5	2	0	1	1	0	hsa-miR-210-5p	-0.31	-0.31	N/A
DNAI1	ENST00000545019.1	dynein, axonemal, intermediate chain 1	5	1	1	0	0	0	hsa-miR-210-5p	-0.31	-0.31	N/A
PTRH1	ENST00000423807.1	peptidyl-tRNA hydrolase 1 homolog (S. cerevisiae)	886	2	1	1	0	0	hsa-miR-210-5p	-0.31	-0.88	N/A
HTR2C	ENST00000371950.3	5-hydroxytryptamine (serotonin) receptor 2C, G protein-coupled	5	2	0	0	2	0	hsa-miR-210-5p	-0.31	-0.31	N/A
PKDCC	ENST00000294964.5	protein kinase domain containing, cytoplasmic	123	1	1	0	0	0	hsa-miR-210-5p	-0.31	-0.31	N/A
LRRC55	ENST00000497933.1	leucine rich repeat containing 55	5	2	0	1	1	0	hsa-miR-210-5p	-0.31	-0.31	N/A
PTPN18	ENST00000175756.5	protein tyrosine phosphatase, non-receptor type 18 (brain-derived)	438	2	0	0	2	0	hsa-miR-210-5p	-0.31	-0.34	N/A
PAX8	ENST00000263335.7	paired box 8	11	2	0	1	1	2	hsa-miR-210-5p	-0.31	-0.31	N/A
WNT2B	ENST00000369686.5	wingless-type MMTV integration site family, member 2B	5	2	0	2	0	0	hsa-miR-210-5p	-0.31	-0.31	N/A
NFIX	ENST00000360105.4	nuclear factor I/X (CCAAT-binding transcription factor)	24	4	0	1	3	3	hsa-miR-210-5p	-0.31	-0.32	N/A
RBM8A	ENST00000330165.8	RNA binding motif protein 8A	33	2	0	1	1	0	hsa-miR-210-5p	-0.31	-0.31	N/A
TMEM178B	ENST00000565468.1	transmembrane protein 178B	129	4	0	2	2	1	hsa-miR-210-5p	-0.31	-0.31	N/A
EDF1	ENST00000371649.1	endothelial differentiation-related factor 1	1288	1	0	0	1	1	hsa-miR-210-5p	-0.31	-0.31	N/A
UBAP2	ENST00000379238.1	ubiquitin associated protein 2	87	2	0	1	1	0	hsa-miR-210-5p	-0.31	-0.34	N/A
SFXN5	ENST00000272433.2	sideroflexin 5	56	4	0	1	3	1	hsa-miR-210-5p	-0.31	-0.5	N/A
NUTM2G	ENST00000354649.3	NUT family member 2G	5	3	0	3	0	2	hsa-miR-210-5p	-0.31	-0.33	N/A
SLC25A34	ENST00000294454.5	solute carrier family 25, member 34	5	2	1	1	0	0	hsa-miR-210-5p	-0.31	-0.31	N/A
FBXO40	ENST00000338040.4	F-box protein 40	5	2	0	1	1	0	hsa-miR-210-5p	-0.31	-0.31	N/A
LL22NC03-63E9.3	ENST00000407120.1	Uncharacterized protein	5	2	0	2	0	0	hsa-miR-210-5p	-0.31	-0.31	N/A
SLC35F2	ENST00000525071.1	solute carrier family 35, member F2	209	1	1	0	0	0	hsa-miR-210-5p	-0.31	-0.31	N/A
ZNF747	ENST00000395094.3	zinc finger protein 747	101	3	1	2	0	2	hsa-miR-210-5p	-0.31	-0.57	N/A
F10	ENST00000375551.3	coagulation factor X	208	1	0	1	0	3	hsa-miR-210-5p	-0.31	-0.35	N/A
MED11	ENST00000293777.5	mediator complex subunit 11	9	1	0	0	1	0	hsa-miR-210-5p	-0.31	-0.31	N/A
RBFOX3	ENST00000583458.1	RNA binding protein, fox-1 homolog (C. elegans) 3	5	4	0	4	0	1	hsa-miR-210-5p	-0.31	-0.31	N/A
SLC26A11	ENST00000361193.3	solute carrier family 26 (anion exchanger), member 11	115	1	1	0	0	0	hsa-miR-210-5p	-0.31	-0.31	N/A
GPD1	ENST00000301149.3	glycerol-3-phosphate dehydrogenase 1 (soluble)	5	2	0	1	1	0	hsa-miR-210-5p	-0.31	-0.31	N/A
LMX1B	ENST00000355497.5	LIM homeobox transcription factor 1, beta	8	4*	1	2	0	2	hsa-miR-210-5p	-0.3	-0.3	N/A
TMUB1	ENST00000297533.4	transmembrane and ubiquitin-like domain containing 1	79	1	0	0	1	0	hsa-miR-210-5p	-0.3	-0.3	N/A
NTSR1	ENST00000370501.3	neurotensin receptor 1 (high affinity)	37	3	0	3	0	1	hsa-miR-210-5p	-0.3	-0.3	N/A
IFNLR1	ENST00000327575.2	interferon, lambda receptor 1	15	2	0	1	1	2	hsa-miR-210-5p	-0.3	-0.36	N/A
IFNG	ENST00000229135.3	interferon, gamma	5	1	0	1	0	0	hsa-miR-210-5p	-0.3	-0.3	N/A
GJA5	ENST00000271348.2	gap junction protein, alpha 5, 40kDa	5	1	1	0	0	0	hsa-miR-210-5p	-0.3	-0.3	N/A
TREML4	ENST00000341495.2	triggering receptor expressed on myeloid cells-like 4	5	1	1	0	0	0	hsa-miR-210-5p	-0.3	-0.3	N/A
ADRBK1	ENST00000308595.5	adrenergic, beta, receptor kinase 1	1312	3	1	1	1	2	hsa-miR-210-5p	-0.3	-0.31	N/A
KRT6A	ENST00000330722.6	keratin 6A	5	1	0	1	0	0	hsa-miR-210-5p	-0.3	-0.3	N/A
IPMK	ENST00000373935.3	inositol polyphosphate multikinase	196	2	1	0	1	0	hsa-miR-210-5p	-0.3	-0.3	N/A
PDLIM2	ENST00000409141.1	PDZ and LIM domain 2 (mystique)	426	1	0	1	0	0	hsa-miR-210-5p	-0.3	-0.3	N/A
GIGYF1	ENST00000275732.5	GRB10 interacting GYF protein 1	5	1	0	1	0	4	hsa-miR-210-5p	-0.3	-0.3	N/A
HSPA12B	ENST00000254963.2	heat shock 70kD protein 12B	16	2	0	1	1	0	hsa-miR-210-5p	-0.3	-0.3	N/A
JAKMIP3	ENST00000298622.4	Janus kinase and microtubule interacting protein 3	5	2	0	1	1	0	hsa-miR-210-5p	-0.3	-0.3	N/A
MRPS14	ENST00000476371.1	mitochondrial ribosomal protein S14	2140	1	0	1	0	0	hsa-miR-210-5p	-0.3	-0.3	N/A
LCE1F	ENST00000334371.2	late cornified envelope 1F	5	1	0	0	1	0	hsa-miR-210-5p	-0.3	-0.3	N/A
CLCN4	ENST00000380833.4	chloride channel, voltage-sensitive 4	182	3	1	1	1	0	hsa-miR-210-5p	-0.3	-0.33	N/A
DDA1	ENST00000359866.4	DET1 and DDB1 associated 1	76	4	0	4	0	1	hsa-miR-210-5p	-0.3	-0.39	N/A
APOPT1	ENST00000556253.2	apoptogenic 1, mitochondrial	242	1	0	1	0	1	hsa-miR-210-5p	-0.3	-0.3	N/A
NBR1	ENST00000542611.1	neighbor of BRCA1 gene 1	1982	1	1	0	0	0	hsa-miR-210-5p	-0.3	-0.33	N/A
MIDN	ENST00000591446.2	midnolin	621	2*	1	0	0	2	hsa-miR-210-5p	-0.3	-0.3	N/A
SLC35C2	ENST00000372227.1	solute carrier family 35 (GDP-fucose transporter), member C2	910	2	0	2	0	3	hsa-miR-210-5p	-0.3	-0.5	N/A
SEZ6L	ENST00000360929.3	seizure related 6 homolog (mouse)-like	5	1	1	0	0	0	hsa-miR-210-5p	-0.3	-0.3	N/A
SH3TC1	ENST00000245105.3	SH3 domain and tetratricopeptide repeats 1	341	1	0	1	0	0	hsa-miR-210-5p	-0.3	-0.3	N/A
ZHX1-C8ORF76	ENST00000357082.4	ZHX1-C8ORF76 readthrough	5	1	0	1	0	0	hsa-miR-210-5p	-0.3	-0.3	N/A
CGREF1	ENST00000402394.1	cell growth regulator with EF-hand domain 1	56	1	0	0	1	0	hsa-miR-210-5p	-0.3	-0.3	N/A
TMEM208	ENST00000565201.1	transmembrane protein 208	6076	1	0	1	0	0	hsa-miR-210-5p	-0.3	-0.3	N/A
C3AR1	ENST00000307637.4	complement component 3a receptor 1	5	1	0	1	0	0	hsa-miR-210-5p	-0.3	-0.3	N/A
CNTN2	ENST00000331830.4	contactin 2 (axonal)	5	2	0	0	2	2	hsa-miR-210-5p	-0.3	-0.3	N/A
SH2D1B	ENST00000367929.2	SH2 domain containing 1B	5	2	0	0	2	0	hsa-miR-210-5p	-0.3	-0.3	N/A
FMO3	ENST00000367755.4	flavin containing monooxygenase 3	5	1	0	1	0	0	hsa-miR-210-5p	-0.3	-0.3	N/A
PRUNE	ENST00000271620.3	prune exopolyphosphatase	41	1	1	0	0	0	hsa-miR-210-5p	-0.3	-0.3	N/A
ARHGAP27	ENST00000532038.1	Rho GTPase activating protein 27	5	2	1	1	0	0	hsa-miR-210-5p	-0.3	-0.3	N/A
KIAA0247	ENST00000342745.4	KIAA0247	161	2	1	1	0	1	hsa-miR-210-5p	-0.3	-0.31	N/A
MAP4	ENST00000383737.4	microtubule-associated protein 4	3914	2	1	1	0	1	hsa-miR-210-5p	-0.3	-0.35	N/A
TMEM255A	ENST00000309720.5	transmembrane protein 255A	113	1	0	1	0	0	hsa-miR-210-5p	-0.3	-0.3	N/A
SOX10	ENST00000396884.2	SRY (sex determining region Y)-box 10	5	2	0	2	0	1	hsa-miR-210-5p	-0.3	-0.3	N/A
TMEM184A	ENST00000297477.5	transmembrane protein 184A	28	4	1	2	1	1	hsa-miR-210-5p	-0.3	-0.45	N/A
ARNT2	ENST00000303329.4	aryl-hydrocarbon receptor nuclear translocator 2	39	3	1	1	1	0	hsa-miR-210-5p	-0.3	-0.3	N/A
DUS2	ENST00000565263.1	dihydrouridine synthase 2	831	2	0	2	0	0	hsa-miR-210-5p	-0.3	-0.3	N/A
NFAM1	ENST00000329021.5	NFAT activating protein with ITAM motif 1	7	5*	0	4	0	1	hsa-miR-210-5p	-0.3	-0.35	N/A
FAM163A	ENST00000341785.4	family with sequence similarity 163, member A	23	2	0	1	1	2	hsa-miR-210-5p	-0.3	-0.32	N/A
CHTF8	ENST00000448552.2	CTF8, chromosome transmission fidelity factor 8 homolog (S. cerevisiae)	13	2	0	2	0	0	hsa-miR-210-5p	-0.3	-0.3	N/A
RAPGEF3	ENST00000395358.3	Rap guanine nucleotide exchange factor (GEF) 3	20	3*	0	1	1	0	hsa-miR-210-5p	-0.3	-0.3	N/A
TMEM40	ENST00000314124.7	transmembrane protein 40	5	1	1	0	0	0	hsa-miR-210-5p	-0.3	-0.3	N/A
NCSTN	ENST00000294785.5	nicastrin	578	1	1	0	0	0	hsa-miR-210-5p	-0.3	-0.3	N/A
ANKRD13B	ENST00000394859.3	ankyrin repeat domain 13B	72	2	2	0	0	0	hsa-miR-210-5p	-0.3	-0.3	N/A
SLC9A5	ENST00000299798.11	solute carrier family 9, subfamily A (NHE5, cation proton antiporter 5), member 5	8	2	0	2	0	1	hsa-miR-210-5p	-0.3	-0.3	N/A
PIP5K1C	ENST00000335312.3	phosphatidylinositol-4-phosphate 5-kinase, type I, gamma	13	2	2	0	0	3	hsa-miR-210-5p	-0.3	-0.3	N/A
COX6B2	ENST00000590900.1	cytochrome c oxidase subunit VIb polypeptide 2 (testis)	5	1	1	0	0	0	hsa-miR-210-5p	-0.3	-0.3	N/A
MYOZ3	ENST00000297130.4	myozenin 3	8	1	1	0	0	1	hsa-miR-210-5p	-0.29	-0.29	N/A
NKX3-1	ENST00000380871.4	NK3 homeobox 1	240	2	0	1	1	2	hsa-miR-210-5p	-0.29	-0.29	N/A
GNA11	ENST00000078429.4	guanine nucleotide binding protein (G protein), alpha 11 (Gq class)	1513	2	1	1	0	1	hsa-miR-210-5p	-0.29	-0.29	N/A
C9orf114	ENST00000361256.5	chromosome 9 open reading frame 114	488	1	0	1	0	1	hsa-miR-210-5p	-0.29	-0.33	N/A
IL34	ENST00000429149.2	interleukin 34	5	1	0	0	1	0	hsa-miR-210-5p	-0.29	-0.29	N/A
ORAOV1	ENST00000279147.4	oral cancer overexpressed 1	78	1	0	1	0	1	hsa-miR-210-5p	-0.29	-0.29	N/A
CFB	ENST00000456570.1	Complement factor B; Uncharacterized protein; cDNA FLJ55673, highly similar to Complement factor B	106	1	0	1	0	0	hsa-miR-210-5p	-0.29	-0.31	N/A
AC110619.2	ENST00000404327.3	Uncharacterized protein	5	1	0	1	0	0	hsa-miR-210-5p	-0.29	-0.29	N/A
TRIM62	ENST00000291416.5	tripartite motif containing 62	28	1	1	0	0	1	hsa-miR-210-5p	-0.29	-0.29	N/A
FAM214B	ENST00000378566.1	family with sequence similarity 214, member B	8	2	0	1	1	1	hsa-miR-210-5p	-0.29	-0.29	N/A
CHRND	ENST00000258385.3	cholinergic receptor, nicotinic, delta (muscle)	5	2	0	2	0	0	hsa-miR-210-5p	-0.29	-0.29	N/A
GRAMD1C	ENST00000358160.4	GRAM domain containing 1C	12	1	1	0	0	0	hsa-miR-210-5p	-0.29	-0.29	N/A
KCNC3	ENST00000376959.2	potassium voltage-gated channel, Shaw-related subfamily, member 3	5	3	0	1	2	2	hsa-miR-210-5p	-0.29	-0.29	N/A
RNF182	ENST00000488300.1	ring finger protein 182	1122	1	1	0	0	0	hsa-miR-210-5p	-0.29	-0.29	N/A
TMTC1	ENST00000256062.5	transmembrane and tetratricopeptide repeat containing 1	379	1	1	0	0	0	hsa-miR-210-5p	-0.29	-0.29	N/A
MT1E	ENST00000330439.6	metallothionein 1E	1607	1	0	0	1	0	hsa-miR-210-5p	-0.29	-0.29	N/A
NODAL	ENST00000287139.3	nodal growth differentiation factor	5	1	0	0	1	1	hsa-miR-210-5p	-0.29	-0.29	N/A
RNF112	ENST00000461366.1	ring finger protein 112	27	1	0	0	1	0	hsa-miR-210-5p	-0.29	-0.29	N/A
CASP16	ENST00000428155.1	caspase 16, apoptosis-related cysteine peptidase (putative)	51	1	0	1	0	2	hsa-miR-210-5p	-0.29	-0.34	N/A
FAM124B	ENST00000389874.3	family with sequence similarity 124B	5	1	1	0	0	0	hsa-miR-210-5p	-0.29	-0.29	N/A
NICN1	ENST00000273598.3	nicolin 1	244	1	0	1	0	0	hsa-miR-210-5p	-0.29	-0.29	N/A
SLC25A18	ENST00000327451.6	solute carrier family 25 (glutamate carrier), member 18	115	1	0	1	0	0	hsa-miR-210-5p	-0.29	-0.29	N/A
RP11-1055B8.7	ENST00000307745.7	BAH and coiled-coil domain-containing protein 1	247	1	0	0	1	2	hsa-miR-210-5p	-0.29	-0.29	N/A
GJB3	ENST00000373362.3	gap junction protein, beta 3, 31kDa	18	1	0	1	0	1	hsa-miR-210-5p	-0.29	-0.29	N/A
DMBX1	ENST00000360032.3	diencephalon/mesencephalon homeobox 1	31	3	0	2	1	1	hsa-miR-210-5p	-0.29	-0.35	N/A
ZBTB8B	ENST00000609129.1	zinc finger and BTB domain containing 8B	18	3	0	0	3	1	hsa-miR-210-5p	-0.29	-0.31	N/A
RHOT2	ENST00000315082.4	ras homolog family member T2	1368	1	1	0	0	0	hsa-miR-210-5p	-0.29	-0.29	N/A
C2orf71	ENST00000331664.5	chromosome 2 open reading frame 71	5	3	0	1	2	1	hsa-miR-210-5p	-0.29	-0.29	N/A
PGRMC2	ENST00000296425.5	progesterone receptor membrane component 2	2089	1	0	1	0	0	hsa-miR-210-5p	-0.29	-0.29	N/A
PLOD1	ENST00000196061.4	procollagen-lysine, 2-oxoglutarate 5-dioxygenase 1	5056	1	0	1	0	0	hsa-miR-210-5p	-0.29	-0.29	N/A
BMF	ENST00000220446.4	Bcl2 modifying factor	179	2	0	2	0	3	hsa-miR-210-5p	-0.29	-0.37	N/A
NT5C1A	ENST00000235628.1	5'-nucleotidase, cytosolic IA	4	3	0	1	2	0	hsa-miR-210-5p	-0.29	-0.29	N/A
POLG	ENST00000268124.5	polymerase (DNA directed), gamma	16	1	0	0	1	0	hsa-miR-210-5p	-0.29	-0.29	N/A
C19orf47	ENST00000582783.1	chromosome 19 open reading frame 47	94	3	1	1	1	0	hsa-miR-210-5p	-0.29	-0.64	N/A
CYP2A13	ENST00000330436.3	cytochrome P450, family 2, subfamily A, polypeptide 13	5	1	0	1	0	2	hsa-miR-210-5p	-0.29	-0.29	N/A
MACROD2	ENST00000217246.4	MACRO domain containing 2	5	1	0	0	1	1	hsa-miR-210-5p	-0.29	-0.29	N/A
SULT1E1	ENST00000226444.3	sulfotransferase family 1E, estrogen-preferring, member 1	5	1	0	1	0	0	hsa-miR-210-5p	-0.29	-0.29	N/A
PID1	ENST00000392054.3	phosphotyrosine interaction domain containing 1	896	3*	0	0	2	0	hsa-miR-210-5p	-0.29	-0.33	N/A
FAM169A	ENST00000380515.3	family with sequence similarity 169, member A	90	2	0	1	1	0	hsa-miR-210-5p	-0.29	-0.3	N/A
NAT8L	ENST00000331662.3	N-acetyltransferase 8-like (GCN5-related, putative)	220	4	0	2	2	3	hsa-miR-210-5p	-0.29	-0.3	N/A
FBLIM1	ENST00000375771.1	filamin binding LIM protein 1	581	3	0	3	0	0	hsa-miR-210-5p	-0.28	-0.28	N/A
C15orf52	ENST00000397536.2	chromosome 15 open reading frame 52	14	2	0	0	2	0	hsa-miR-210-5p	-0.28	-0.28	N/A
PVR	ENST00000425690.3	poliovirus receptor	761	1	1	0	0	0	hsa-miR-210-5p	-0.28	-0.29	N/A
ATF5	ENST00000423777.2	activating transcription factor 5	1363	1	0	0	1	1	hsa-miR-210-5p	-0.28	-0.28	N/A
KIRREL	ENST00000368172.1	kin of IRRE like (Drosophila)	493	1	1	0	0	2	hsa-miR-210-5p	-0.28	-0.28	N/A
TPPP	ENST00000360578.5	tubulin polymerization promoting protein	7	1	1	0	0	1	hsa-miR-210-5p	-0.28	-0.28	N/A
ZNF641	ENST00000301042.3	zinc finger protein 641	87	2	0	0	2	2	hsa-miR-210-5p	-0.28	-0.31	N/A
RNF207	ENST00000377939.4	ring finger protein 207	5	1	1	0	0	0	hsa-miR-210-5p	-0.28	-0.28	N/A
KCNH7	ENST00000332142.5	potassium voltage-gated channel, subfamily H (eag-related), member 7	5	1	0	1	0	0	hsa-miR-210-5p	-0.28	-0.28	N/A
SIDT2	ENST00000324225.4	SID1 transmembrane family, member 2	341	1	1	0	0	3	hsa-miR-210-5p	-0.28	-0.28	N/A
C2orf16	ENST00000408964.2	chromosome 2 open reading frame 16	5	1	0	0	1	0	hsa-miR-210-5p	-0.28	-0.28	N/A
PHYHD1	ENST00000421063.2	phytanoyl-CoA dioxygenase domain containing 1	87	1	0	1	0	0	hsa-miR-210-5p	-0.28	-0.28	N/A
RAB9B	ENST00000243298.2	RAB9B, member RAS oncogene family	21	1	0	1	0	0	hsa-miR-210-5p	-0.28	-0.28	N/A
RP11-210M15.2	ENST00000559008.1	Uncharacterized protein	5	3	0	1	2	0	hsa-miR-210-5p	-0.28	-0.74	N/A
KLHL42	ENST00000381271.2	kelch-like family member 42	2120	2	0	1	1	0	hsa-miR-210-5p	-0.28	-0.29	N/A
GAA	ENST00000302262.3	glucosidase, alpha; acid	2742	1	0	0	1	0	hsa-miR-210-5p	-0.28	-0.28	N/A
RHOBTB2	ENST00000251822.6	Rho-related BTB domain containing 2	32	3	0	1	2	2	hsa-miR-210-5p	-0.28	-0.4	N/A
C2CD4C	ENST00000332235.6	C2 calcium-dependent domain containing 4C	70	1	0	1	0	3	hsa-miR-210-5p	-0.28	-0.28	N/A
SLC15A3	ENST00000227880.3	solute carrier family 15 (oligopeptide transporter), member 3	5	1	0	0	1	0	hsa-miR-210-5p	-0.28	-0.28	N/A
MMP14	ENST00000311852.6	matrix metallopeptidase 14 (membrane-inserted)	276	2	0	0	2	1	hsa-miR-210-5p	-0.28	-0.44	N/A
RP11-80A15.1	ENST00000555109.1	Uncharacterized protein	5	1	0	0	1	0	hsa-miR-210-5p	-0.28	-0.28	N/A
LYRM1	ENST00000396052.2	LYR motif containing 1	405	1	0	0	1	0	hsa-miR-210-5p	-0.28	-0.28	N/A
ACTL8	ENST00000375406.1	actin-like 8	5	1	0	0	1	0	hsa-miR-210-5p	-0.28	-0.28	N/A
ANKS1A	ENST00000360359.3	ankyrin repeat and sterile alpha motif domain containing 1A	220	2	1	1	0	1	hsa-miR-210-5p	-0.28	-0.28	N/A
AC079612.1	ENST00000358775.1	Uncharacterized protein; cDNA FLJ45964 fis, clone PLACE7014396	5	3	1	1	1	0	hsa-miR-210-5p	-0.28	-0.28	N/A
LHFP	ENST00000379589.3	lipoma HMGIC fusion partner	5	1	0	0	1	1	hsa-miR-210-5p	-0.28	-0.28	N/A
MICALL1	ENST00000215957.6	MICAL-like 1	374	2	1	0	1	1	hsa-miR-210-5p	-0.28	-0.57	N/A
STS	ENST00000217961.4	steroid sulfatase (microsomal), isozyme S	64	2	0	0	2	1	hsa-miR-210-5p	-0.28	-0.28	N/A
AKT2	ENST00000392038.2	v-akt murine thymoma viral oncogene homolog 2	525	2	1	1	0	0	hsa-miR-210-5p	-0.28	-0.28	N/A
CD151	ENST00000322008.4	CD151 molecule (Raph blood group)	13919	1	0	1	0	1	hsa-miR-210-5p	-0.28	-0.28	N/A
FLJ00418	ENST00000597002.1		5	1	0	0	1	1	hsa-miR-210-5p	-0.28	-0.28	N/A
PPAPDC3	ENST00000372264.3	phosphatidic acid phosphatase type 2 domain containing 3	705	2	0	1	1	1	hsa-miR-210-5p	-0.28	-0.28	N/A
CD6	ENST00000313421.7	CD6 molecule	5	2	1	0	1	2	hsa-miR-210-5p	-0.28	-0.28	N/A
TMEM104	ENST00000335464.5	transmembrane protein 104	657	4	1	2	1	2	hsa-miR-210-5p	-0.28	-0.3	N/A
CD2BP2	ENST00000305596.3	CD2 (cytoplasmic tail) binding protein 2	222	4	1	2	1	0	hsa-miR-210-5p	-0.28	-0.6	N/A
LOXL4	ENST00000260702.3	lysyl oxidase-like 4	299	2	0	0	2	0	hsa-miR-210-5p	-0.28	-0.28	N/A
TUB	ENST00000305253.4	tubby bipartite transcription factor	743	2	0	0	2	0	hsa-miR-210-5p	-0.28	-0.28	N/A
DACT1	ENST00000395153.3	dishevelled-binding antagonist of beta-catenin 1	248	2	0	0	2	0	hsa-miR-210-5p	-0.28	-0.28	N/A
ZC3H4	ENST00000253048.5	zinc finger CCCH-type containing 4	182	1	0	1	0	1	hsa-miR-210-5p	-0.28	-0.28	N/A
PARP6	ENST00000260376.7	poly (ADP-ribose) polymerase family, member 6	867	1	0	0	1	1	hsa-miR-210-5p	-0.28	-0.28	N/A
HMGCL	ENST00000374490.3	3-hydroxymethyl-3-methylglutaryl-CoA lyase	1129	1	0	0	1	0	hsa-miR-210-5p	-0.28	-0.28	N/A
VASH1	ENST00000167106.4	vasohibin 1	39	3	1	1	1	1	hsa-miR-210-5p	-0.28	-0.28	N/A
PRKAA2	ENST00000371244.4	protein kinase, AMP-activated, alpha 2 catalytic subunit	561	2*	1	0	0	0	hsa-miR-210-5p	-0.28	-0.28	N/A
NUBP2	ENST00000262302.9	nucleotide binding protein 2	3319	1	1	0	0	0	hsa-miR-210-5p	-0.28	-0.28	N/A
UNC5A	ENST00000261961.3	unc-5 homolog A (C. elegans)	7	3	0	2	1	1	hsa-miR-210-5p	-0.28	-0.28	N/A
TMEM109	ENST00000227525.3	transmembrane protein 109	4675	1	0	0	1	2	hsa-miR-210-5p	-0.28	-0.28	N/A
ATP6V0E2	ENST00000425642.2	ATPase, H+ transporting V0 subunit e2	85	1	0	0	1	0	hsa-miR-210-5p	-0.28	-0.28	N/A
PIK3R3	ENST00000262741.5	phosphoinositide-3-kinase, regulatory subunit 3 (gamma)	335	2	1	1	0	0	hsa-miR-210-5p	-0.28	-0.31	N/A
FAM160B2	ENST00000289921.7	family with sequence similarity 160, member B2	803	1	1	0	0	0	hsa-miR-210-5p	-0.28	-0.28	N/A
AJAP1	ENST00000378191.4	adherens junctions associated protein 1	5	3	1	1	1	1	hsa-miR-210-5p	-0.28	-0.28	N/A
KIAA1614	ENST00000367588.4	KIAA1614	5	3*	0	2	0	4	hsa-miR-210-5p	-0.28	-0.28	N/A
SOWAHD	ENST00000343905.3	sosondowah ankyrin repeat domain family member D	12	1	0	1	0	1	hsa-miR-210-5p	-0.27	-0.27	N/A
NRXN1	ENST00000342183.5	neurexin 1	5	1	0	1	0	0	hsa-miR-210-5p	-0.27	-0.27	N/A
SNX33	ENST00000308527.5	sorting nexin 33	148	2*	0	1	0	2	hsa-miR-210-5p	-0.27	-0.3	N/A
RHOC	ENST00000339083.7	ras homolog family member C	10314	1	0	1	0	1	hsa-miR-210-5p	-0.27	-0.35	N/A
MYO18A	ENST00000354329.4	myosin XVIIIA	159	1	1	0	0	1	hsa-miR-210-5p	-0.27	-0.27	N/A
KLKB1	ENST00000264690.6	kallikrein B, plasma (Fletcher factor) 1	5	1	0	1	0	0	hsa-miR-210-5p	-0.27	-0.27	N/A
NT5DC3	ENST00000392876.3	5'-nucleotidase domain containing 3	235	2	1	0	1	0	hsa-miR-210-5p	-0.27	-0.27	N/A
VSIG2	ENST00000403470.1	V-set and immunoglobulin domain containing 2	5	1	0	0	1	0	hsa-miR-210-5p	-0.27	-0.27	N/A
HTRA3	ENST00000307358.2	HtrA serine peptidase 3	5161	2	0	1	1	0	hsa-miR-210-5p	-0.27	-0.27	N/A
POM121L7	ENST00000329949.3	POM121 transmembrane nucleoporin-like 7	5	1	0	1	0	0	hsa-miR-210-5p	-0.27	-0.27	N/A
BCAS4	ENST00000371608.2	breast carcinoma amplified sequence 4	492	2	0	2	0	1	hsa-miR-210-5p	-0.27	-0.39	N/A
DHH	ENST00000266991.2	desert hedgehog	5	1	0	0	1	1	hsa-miR-210-5p	-0.27	-0.27	N/A
SLC52A3	ENST00000381944.3	solute carrier family 52 (riboflavin transporter), member 3	5	2	0	1	1	1	hsa-miR-210-5p	-0.27	-0.27	N/A
ZNF766	ENST00000439461.1	zinc finger protein 766	324	1	1	0	0	0	hsa-miR-210-5p	-0.27	-0.27	N/A
GGA1	ENST00000343632.4	golgi-associated, gamma adaptin ear containing, ARF binding protein 1	325	1	0	0	1	2	hsa-miR-210-5p	-0.27	-0.27	N/A
GRIK1-AS2	ENST00000333765.4	GRIK1 antisense RNA 2	5	1	0	0	1	0	hsa-miR-210-5p	-0.27	-0.27	N/A
MINK1	ENST00000347992.7	misshapen-like kinase 1	1983	1	1	0	0	0	hsa-miR-210-5p	-0.27	-0.27	N/A
FAM20B	ENST00000263733.4	family with sequence similarity 20, member B	113	1	1	0	0	1	hsa-miR-210-5p	-0.27	-0.36	N/A
GJB5	ENST00000338513.1	gap junction protein, beta 5, 31.1kDa	5	1	0	0	1	0	hsa-miR-210-5p	-0.27	-0.27	N/A
SLC16A2	ENST00000587091.1	solute carrier family 16, member 2 (thyroid hormone transporter)	22	3	0	0	3	2	hsa-miR-210-5p	-0.27	-0.27	N/A
ANKRD52	ENST00000267116.7	ankyrin repeat domain 52	2913	5	1	1	3	1	hsa-miR-210-5p	-0.27	-0.41	N/A
GGA3	ENST00000351904.7	golgi-associated, gamma adaptin ear containing, ARF binding protein 3	14	2	0	1	1	1	hsa-miR-210-5p	-0.27	-0.29	N/A
RP11-849H4.2	ENST00000529844.1	Putative short transient receptor potential channel 2-like protein	5	1	0	0	1	0	hsa-miR-210-5p	-0.27	-0.27	N/A
RNF43	ENST00000407977.2	ring finger protein 43	52	1	1	0	0	1	hsa-miR-210-5p	-0.27	-0.27	N/A
MFNG	ENST00000416983.3	MFNG O-fucosylpeptide 3-beta-N-acetylglucosaminyltransferase	14	1	0	1	0	1	hsa-miR-210-5p	-0.27	-0.27	N/A
RAB15	ENST00000436278.2	RAB15, member RAS oncogene family	23	1	1	0	0	0	hsa-miR-210-5p	-0.27	-0.27	N/A
HOXA3	ENST00000396352.4	homeobox A3	57	2	0	2	0	0	hsa-miR-210-5p	-0.27	-0.31	N/A
PHLDA3	ENST00000367311.3	pleckstrin homology-like domain, family A, member 3	82	2	0	1	1	2	hsa-miR-210-5p	-0.27	-0.41	N/A
ARID3A	ENST00000263620.3	AT rich interactive domain 3A (BRIGHT-like)	320	3	0	3	0	1	hsa-miR-210-5p	-0.27	-0.32	N/A
STOML1	ENST00000564777.1	stomatin (EPB72)-like 1	18	3	0	1	2	1	hsa-miR-210-5p	-0.27	-0.38	N/A
MPP3	ENST00000398393.1	membrane protein, palmitoylated 3 (MAGUK p55 subfamily member 3)	110	1	0	0	1	0	hsa-miR-210-5p	-0.27	-0.27	N/A
PAQR6	ENST00000292291.5	progestin and adipoQ receptor family member VI	8	1	0	1	0	0	hsa-miR-210-5p	-0.27	-0.27	N/A
LPHN2	ENST00000370715.1	latrophilin 2	407	1	1	0	0	0	hsa-miR-210-5p	-0.27	-0.27	N/A
NABP1	ENST00000410026.2	nucleic acid binding protein 1	938	2	0	0	2	0	hsa-miR-210-5p	-0.27	-0.37	N/A
MPZL1	ENST00000474859.1	myelin protein zero-like 1	3146	2	0	0	2	1	hsa-miR-210-5p	-0.27	-0.3	N/A
PBX1	ENST00000420696.2	pre-B-cell leukemia homeobox 1	18	1	1	0	0	0	hsa-miR-210-5p	-0.27	-0.27	N/A
JUN	ENST00000371222.2	jun proto-oncogene	7432	1	0	0	1	1	hsa-miR-210-5p	-0.27	-0.27	N/A
SPDYE1	ENST00000258704.3	speedy/RINGO cell cycle regulator family member E1	5	1	0	1	0	0	hsa-miR-210-5p	-0.27	-0.27	N/A
HEYL	ENST00000372852.3	hairy/enhancer-of-split related with YRPW motif-like	37	4	1	2	1	5	hsa-miR-210-5p	-0.27	-0.36	N/A
LSM11	ENST00000286307.5	LSM11, U7 small nuclear RNA associated	1458	1	1	0	0	0	hsa-miR-210-5p	-0.27	-0.28	N/A
CSF2RB	ENST00000403662.3	colony stimulating factor 2 receptor, beta, low-affinity (granulocyte-macrophage)	5	1	0	0	1	1	hsa-miR-210-5p	-0.27	-0.27	N/A
KCNH2	ENST00000330883.4	potassium voltage-gated channel, subfamily H (eag-related), member 2	165	1	1	0	0	0	hsa-miR-210-5p	-0.27	-0.27	N/A
PPM1N	ENST00000324688.4	protein phosphatase, Mg2+/Mn2+ dependent, 1N (putative)	79	1	0	0	1	0	hsa-miR-210-5p	-0.27	-0.27	N/A
POMGNT1	ENST00000396420.3	protein O-linked mannose N-acetylglucosaminyltransferase 1 (beta 1,2-)	2123	1	0	0	1	1	hsa-miR-210-5p	-0.27	-0.27	N/A
C6orf201	ENST00000380175.4	chromosome 6 open reading frame 201	5	1	0	0	1	0	hsa-miR-210-5p	-0.27	-0.27	N/A
FLJ00388	ENST00000594280.1		185	1	0	1	0	0	hsa-miR-210-5p	-0.27	-0.27	N/A
WDR7	ENST00000254442.3	WD repeat domain 7	365	3	1	1	1	0	hsa-miR-210-5p	-0.27	-0.43	N/A
STARD8	ENST00000252336.6	StAR-related lipid transfer (START) domain containing 8	29	2	1	0	1	0	hsa-miR-210-5p	-0.27	-0.27	N/A
TENM2	ENST00000519204.1	teneurin transmembrane protein 2	162	1	1	0	0	0	hsa-miR-210-5p	-0.27	-0.27	N/A
HSPB7	ENST00000411503.1	heat shock 27kDa protein family, member 7 (cardiovascular)	5	1	0	1	0	0	hsa-miR-210-5p	-0.27	-0.27	N/A
APC2	ENST00000233607.2	adenomatosis polyposis coli 2	10	3	0	2	1	1	hsa-miR-210-5p	-0.27	-0.27	N/A
SRC	ENST00000373578.2	v-src avian sarcoma (Schmidt-Ruppin A-2) viral oncogene homolog	170	2	0	1	1	1	hsa-miR-210-5p	-0.27	-0.27	N/A
PPAPDC2	ENST00000381883.2	phosphatidic acid phosphatase type 2 domain containing 2	263	2	0	0	2	0	hsa-miR-210-5p	-0.27	-0.34	N/A
NUCB1	ENST00000405315.4	nucleobindin 1	851	1	1	0	0	1	hsa-miR-210-5p	-0.27	-0.27	N/A
PI16	ENST00000373674.3	peptidase inhibitor 16	5	1	0	0	1	0	hsa-miR-210-5p	-0.27	-0.27	N/A
GABRB2	ENST00000393959.1	gamma-aminobutyric acid (GABA) A receptor, beta 2	5	1	1	0	0	0	hsa-miR-210-5p	-0.27	-0.27	N/A
PSD	ENST00000020673.5	pleckstrin and Sec7 domain containing	5	1	0	0	1	1	hsa-miR-210-5p	-0.27	-0.27	N/A
SRCRB4D	ENST00000275560.3	scavenger receptor cysteine rich domain containing, group B (4 domains)	27	2	0	2	0	2	hsa-miR-210-5p	-0.27	-0.27	N/A
NKAIN1	ENST00000373736.2	Na+/K+ transporting ATPase interacting 1	10	2	0	0	2	0	hsa-miR-210-5p	-0.27	-0.27	N/A
OTOP3	ENST00000328801.4	otopetrin 3	5	3	0	2	1	0	hsa-miR-210-5p	-0.26	-0.26	N/A
DOC2B	ENST00000343572.7	double C2-like domains, beta	5	1	0	1	0	0	hsa-miR-210-5p	-0.26	-0.26	N/A
C14orf105	ENST00000216445.3	chromosome 14 open reading frame 105	5	1	0	1	0	0	hsa-miR-210-5p	-0.26	-0.26	N/A
POFUT1	ENST00000375749.3	protein O-fucosyltransferase 1	647	2	1	0	1	0	hsa-miR-210-5p	-0.26	-0.39	N/A
NDST2	ENST00000309979.6	N-deacetylase/N-sulfotransferase (heparan glucosaminyl) 2	175	1	0	0	1	1	hsa-miR-210-5p	-0.26	-0.26	N/A
FAM180B	ENST00000356737.2	family with sequence similarity 180, member B	5	1	0	1	0	0	hsa-miR-210-5p	-0.26	-0.26	N/A
HIST2H2AA3	ENST00000369161.3	histone cluster 2, H2aa3	5	1	0	0	1	0	hsa-miR-210-5p	-0.26	-0.26	N/A
GRK1	ENST00000335678.6	G protein-coupled receptor kinase 1	5	1	1	0	0	1	hsa-miR-210-5p	-0.26	-0.26	N/A
LRRTM3	ENST00000361320.4	leucine rich repeat transmembrane neuronal 3	5	1	0	1	0	0	hsa-miR-210-5p	-0.26	-0.26	N/A
MAZ	ENST00000219782.6	MYC-associated zinc finger protein (purine-binding transcription factor)	1711	1	0	0	1	1	hsa-miR-210-5p	-0.26	-0.27	N/A
AKT3	ENST00000366539.1	v-akt murine thymoma viral oncogene homolog 3	168	2	1	1	0	1	hsa-miR-210-5p	-0.26	-0.27	N/A
RP11-644F5.10	ENST00000550412.1	Uncharacterized protein	265	1	1	0	0	0	hsa-miR-210-5p	-0.26	-0.29	N/A
ARHGAP17	ENST00000441763.2	Rho GTPase activating protein 17	1337	2	1	1	0	0	hsa-miR-210-5p	-0.26	-0.26	N/A
AMPD3	ENST00000444303.2	adenosine monophosphate deaminase 3	5	2	0	2	0	1	hsa-miR-210-5p	-0.26	-0.26	N/A
KRTAP10-6	ENST00000400368.1	keratin associated protein 10-6	5	1	0	1	0	0	hsa-miR-210-5p	-0.26	-0.26	N/A
CBX7	ENST00000216133.5	chromobox homolog 7	5	1	0	0	1	0	hsa-miR-210-5p	-0.26	-0.26	N/A
TMEM30B	ENST00000555868.1	transmembrane protein 30B	10	1	1	0	0	0	hsa-miR-210-5p	-0.26	-0.26	N/A
UBTD1	ENST00000370664.3	ubiquitin domain containing 1	10	1	0	1	0	0	hsa-miR-210-5p	-0.26	-0.26	N/A
MAFG	ENST00000357736.4	v-maf avian musculoaponeurotic fibrosarcoma oncogene homolog G	5	4	0	3	1	1	hsa-miR-210-5p	-0.26	-0.26	N/A
PIFO	ENST00000369738.4	primary cilia formation	21	1	0	1	0	0	hsa-miR-210-5p	-0.26	-0.26	N/A
FOXH1	ENST00000377317.4	forkhead box H1	8	1	1	0	0	0	hsa-miR-210-5p	-0.26	-0.45	N/A
SH2D4A	ENST00000265807.3	SH2 domain containing 4A	131	1	0	1	0	1	hsa-miR-210-5p	-0.26	-0.3	N/A
CACNG1	ENST00000226021.3	calcium channel, voltage-dependent, gamma subunit 1	5	2	0	2	0	0	hsa-miR-210-5p	-0.26	-0.44	N/A
RTCB	ENST00000451746.2	RNA 2',3'-cyclic phosphate and 5'-OH ligase	9513	2	0	1	1	0	hsa-miR-210-5p	-0.26	-0.43	N/A
ARL4C	ENST00000390645.2	ADP-ribosylation factor-like 4C	84	1	0	1	0	0	hsa-miR-210-5p	-0.26	-0.26	N/A
CCL18	ENST00000004921.3	chemokine (C-C motif) ligand 18 (pulmonary and activation-regulated)	5	1	0	0	1	0	hsa-miR-210-5p	-0.26	-0.26	N/A
FGF17	ENST00000359441.3	fibroblast growth factor 17	5	2	0	1	1	0	hsa-miR-210-5p	-0.26	-0.26	N/A
UBAP1	ENST00000545103.1	ubiquitin associated protein 1	357	1	0	0	1	1	hsa-miR-210-5p	-0.26	-0.26	N/A
TMEM221	ENST00000341130.5	transmembrane protein 221	5	1	1	0	0	0	hsa-miR-210-5p	-0.26	-0.26	N/A
ITPRIP	ENST00000337478.1	inositol 1,4,5-trisphosphate receptor interacting protein	1138	2	0	1	1	0	hsa-miR-210-5p	-0.26	-0.31	N/A
ZNF597	ENST00000301744.4	zinc finger protein 597	159	2	1	1	0	0	hsa-miR-210-5p	-0.26	-0.33	N/A
AGAP1	ENST00000304032.8	ArfGAP with GTPase domain, ankyrin repeat and PH domain 1	109	4	1	2	1	3	hsa-miR-210-5p	-0.26	-0.33	N/A
C12orf49	ENST00000261318.3	chromosome 12 open reading frame 49	673	2	2	0	0	1	hsa-miR-210-5p	-0.26	-0.54	N/A
GIMAP8	ENST00000307271.3	GTPase, IMAP family member 8	5	1	0	1	0	1	hsa-miR-210-5p	-0.26	-0.26	N/A
TGM1	ENST00000206765.6	transglutaminase 1	5	1	0	0	1	0	hsa-miR-210-5p	-0.26	-0.26	N/A
SLC7A4	ENST00000403586.1	solute carrier family 7, member 4	5	1	0	1	0	0	hsa-miR-210-5p	-0.26	-0.26	N/A
RSL1D1	ENST00000571133.1	ribosomal L1 domain containing 1	140	2	1	1	0	0	hsa-miR-210-5p	-0.26	-0.34	N/A
FAM26E	ENST00000368599.3	family with sequence similarity 26, member E	32	1	0	0	1	5	hsa-miR-210-5p	-0.26	-0.27	N/A
SCIMP	ENST00000574081.1	SLP adaptor and CSK interacting membrane protein	5	1	0	0	1	0	hsa-miR-210-5p	-0.26	-0.26	N/A
SSNA1	ENST00000322310.5	Sjogren syndrome nuclear autoantigen 1	160	1	0	0	1	1	hsa-miR-210-5p	-0.26	-0.26	N/A
VPS37C	ENST00000301765.5	vacuolar protein sorting 37 homolog C (S. cerevisiae)	3267	1	0	0	1	0	hsa-miR-210-5p	-0.26	-0.26	N/A
GSS	ENST00000216951.2	glutathione synthetase	63	1	0	0	1	0	hsa-miR-210-5p	-0.26	-0.26	N/A
LRFN4	ENST00000309602.4	leucine rich repeat and fibronectin type III domain containing 4	230	2	0	1	1	0	hsa-miR-210-5p	-0.26	-0.26	N/A
ETV3	ENST00000368192.4	ets variant 3	37	2	0	0	2	0	hsa-miR-210-5p	-0.26	-0.26	N/A
PCBD2	ENST00000512783.1	pterin-4 alpha-carbinolamine dehydratase/dimerization cofactor of hepatocyte nuclear factor 1 alpha (TCF1) 2	95	2	0	1	1	0	hsa-miR-210-5p	-0.26	-0.26	N/A
ALPK3	ENST00000258888.5	alpha-kinase 3	16	2	0	0	2	1	hsa-miR-210-5p	-0.26	-0.26	N/A
IYD	ENST00000344419.3	iodotyrosine deiodinase	5	2	2	0	0	0	hsa-miR-210-5p	-0.26	-0.26	N/A
AP3S2	ENST00000336418.4	adaptor-related protein complex 3, sigma 2 subunit	985	2	1	1	0	2	hsa-miR-210-5p	-0.26	-0.46	N/A
TMEM133	ENST00000303130.2	transmembrane protein 133	543	1	0	1	0	0	hsa-miR-210-5p	-0.26	-0.26	N/A
KIF13B	ENST00000524189.1	kinesin family member 13B	17	2	1	1	0	0	hsa-miR-210-5p	-0.26	-0.26	N/A
VCPKMT	ENST00000395860.2	valosin containing protein lysine (K) methyltransferase	10	1	0	1	0	0	hsa-miR-210-5p	-0.26	-0.26	N/A
ZNF646	ENST00000300850.5	zinc finger protein 646	5	1	1	0	0	1	hsa-miR-210-5p	-0.26	-0.26	N/A
MAP3K12	ENST00000267079.2	mitogen-activated protein kinase kinase kinase 12	61	1	0	0	1	1	hsa-miR-210-5p	-0.25	-0.32	N/A
ANXA6	ENST00000354546.5	annexin A6	10462	2	0	1	1	0	hsa-miR-210-5p	-0.25	-0.37	N/A
WDR88	ENST00000355868.3	WD repeat domain 88	5	1	0	1	0	0	hsa-miR-210-5p	-0.25	-0.25	N/A
C22orf46	ENST00000402966.1	chromosome 22 open reading frame 46	70	1	0	0	1	1	hsa-miR-210-5p	-0.25	-0.25	N/A
MKRN3	ENST00000314520.3	makorin ring finger protein 3	18	1	0	1	0	0	hsa-miR-210-5p	-0.25	-0.25	N/A
OAZ2	ENST00000560258.2	ornithine decarboxylase antizyme 2	2429	3	1	1	1	1	hsa-miR-210-5p	-0.25	-0.9	N/A
CD300LF	ENST00000361254.4	CD300 molecule-like family member f	5	2	0	2	0	0	hsa-miR-210-5p	-0.25	-0.25	N/A
FOSB	ENST00000586615.1	FBJ murine osteosarcoma viral oncogene homolog B	11	1	0	1	0	2	hsa-miR-210-5p	-0.25	-0.25	N/A
PELI2	ENST00000267460.4	pellino E3 ubiquitin protein ligase family member 2	229	1	0	1	0	1	hsa-miR-210-5p	-0.25	-0.25	N/A
ZNF619	ENST00000447116.2	zinc finger protein 619	17	1	1	0	0	0	hsa-miR-210-5p	-0.25	-0.25	N/A
PGD	ENST00000270776.8	phosphogluconate dehydrogenase	2008	1	0	1	0	0	hsa-miR-210-5p	-0.25	-0.26	N/A
DGAT2L6	ENST00000333026.3	diacylglycerol O-acyltransferase 2-like 6	5	1	0	0	1	0	hsa-miR-210-5p	-0.25	-0.25	N/A
B3GALT5	ENST00000380620.4	UDP-Gal:betaGlcNAc beta 1,3-galactosyltransferase, polypeptide 5	5	2	1	0	1	3	hsa-miR-210-5p	-0.25	-0.25	N/A
P2RX3	ENST00000263314.2	purinergic receptor P2X, ligand-gated ion channel, 3	5	1	0	0	1	1	hsa-miR-210-5p	-0.25	-0.25	N/A
KREMEN2	ENST00000319500.6	kringle containing transmembrane protein 2	23	1	0	0	1	0	hsa-miR-210-5p	-0.25	-0.25	N/A
ZBTB47	ENST00000457842.3	zinc finger and BTB domain containing 47	81	2	1	1	0	1	hsa-miR-210-5p	-0.25	-0.25	N/A
NDUFB5	ENST00000493866.1	NADH dehydrogenase (ubiquinone) 1 beta subcomplex, 5, 16kDa	5395	1	0	0	1	0	hsa-miR-210-5p	-0.25	-0.26	N/A
C12orf52	ENST00000548278.1	chromosome 12 open reading frame 52	1319	2	0	1	1	0	hsa-miR-210-5p	-0.25	-0.35	N/A
FUBP3	ENST00000319725.9	far upstream element (FUSE) binding protein 3	121	1	0	0	1	0	hsa-miR-210-5p	-0.25	-0.26	N/A
FAM27B	ENST00000377484.3	family with sequence similarity 27, member B	5	1	0	1	0	0	hsa-miR-210-5p	-0.25	-0.25	N/A
RP11-527L4.2	ENST00000565120.1	Uncharacterized protein	19	1	0	1	0	1	hsa-miR-210-5p	-0.25	-0.25	N/A
ORAI1	ENST00000330079.7	ORAI calcium release-activated calcium modulator 1	652	1	0	0	1	0	hsa-miR-210-5p	-0.25	-0.25	N/A
MCMDC2	ENST00000422365.2	minichromosome maintenance domain containing 2	7	2	0	1	1	0	hsa-miR-210-5p	-0.25	-0.25	N/A
C10orf76	ENST00000370033.4	chromosome 10 open reading frame 76	273	1	1	0	0	0	hsa-miR-210-5p	-0.25	-0.25	N/A
YY2	ENST00000429584.2	YY2 transcription factor	5	4	0	2	2	2	hsa-miR-210-5p	-0.25	-0.67	N/A
MITF	ENST00000328528.6	microphthalmia-associated transcription factor	593	1	0	1	0	0	hsa-miR-210-5p	-0.25	-0.27	N/A
SLC35F3	ENST00000366618.3	solute carrier family 35, member F3	5	1	0	0	1	0	hsa-miR-210-5p	-0.25	-0.25	N/A
DNAJC5G	ENST00000296097.3	DnaJ (Hsp40) homolog, subfamily C, member 5 gamma	5	1	0	0	1	0	hsa-miR-210-5p	-0.25	-0.25	N/A
FAM27C	ENST00000377542.3	family with sequence similarity 27, member C	5	1	0	1	0	0	hsa-miR-210-5p	-0.25	-0.25	N/A
C15orf62	ENST00000344320.6	chromosome 15 open reading frame 62	8	1	0	1	0	0	hsa-miR-210-5p	-0.25	-0.25	N/A
FGD3	ENST00000375482.3	FYVE, RhoGEF and PH domain containing 3	161	2	0	1	1	0	hsa-miR-210-5p	-0.25	-0.25	N/A
FAM27A	ENST00000377531.3	family with sequence similarity 27, member A	5	1	0	1	0	0	hsa-miR-210-5p	-0.25	-0.25	N/A
TMEM80	ENST00000397512.3	transmembrane protein 80	184	1	0	1	0	0	hsa-miR-210-5p	-0.25	-0.26	N/A
ICOSLG	ENST00000407780.3	inducible T-cell co-stimulator ligand	47	4	0	3	1	3	hsa-miR-210-5p	-0.25	-0.93	N/A
BAG2	ENST00000370693.5	BCL2-associated athanogene 2	2237	1	0	0	1	1	hsa-miR-210-5p	-0.25	-0.29	N/A
TJAP1	ENST00000372444.2	tight junction associated protein 1 (peripheral)	15	2	0	2	0	0	hsa-miR-210-5p	-0.25	-0.25	N/A
IQCJ	ENST00000397832.2	IQ motif containing J	5	1	0	1	0	0	hsa-miR-210-5p	-0.25	-0.25	N/A
FGF10	ENST00000264664.4	fibroblast growth factor 10	5	1	0	1	0	0	hsa-miR-210-5p	-0.25	-0.25	N/A
PARP16	ENST00000261888.6	poly (ADP-ribose) polymerase family, member 16	97	1	0	1	0	1	hsa-miR-210-5p	-0.25	-0.25	N/A
PRMT1	ENST00000532489.1	protein arginine methyltransferase 1	330	1	0	1	0	1	hsa-miR-210-5p	-0.25	-0.26	N/A
PRKRIP1	ENST00000496391.1	PRKR interacting protein 1 (IL11 inducible)	656	2	1	1	0	1	hsa-miR-210-5p	-0.25	-0.39	N/A
SLC25A22	ENST00000320230.5	solute carrier family 25 (mitochondrial carrier: glutamate), member 22	319	1	1	0	0	0	hsa-miR-210-5p	-0.25	-0.25	N/A
BTBD18	ENST00000436147.3	BTB (POZ) domain containing 18	5	1	0	1	0	1	hsa-miR-210-5p	-0.25	-0.25	N/A
GPR3	ENST00000374024.3	G protein-coupled receptor 3	5	1	0	0	1	0	hsa-miR-210-5p	-0.25	-0.25	N/A
SDF2	ENST00000247020.4	stromal cell-derived factor 2	127	1	0	0	1	0	hsa-miR-210-5p	-0.25	-0.25	N/A
DAG1	ENST00000515359.2	dystroglycan 1 (dystrophin-associated glycoprotein 1)	241	4	0	4	0	0	hsa-miR-210-5p	-0.25	-0.27	N/A
MATN4	ENST00000372756.1	matrilin 4	17	1	0	0	1	0	hsa-miR-210-5p	-0.25	-0.25	N/A
VMO1	ENST00000441199.2	vitelline membrane outer layer 1 homolog (chicken)	5	1	0	1	0	0	hsa-miR-210-5p	-0.25	-0.25	N/A
ERCC2	ENST00000391945.4	excision repair cross-complementing rodent repair deficiency, complementation group 2	2075	2	0	1	1	4	hsa-miR-210-5p	-0.25	-0.76	N/A
ZNF629	ENST00000262525.4	zinc finger protein 629	44	2	0	1	1	1	hsa-miR-210-5p	-0.25	-0.25	N/A
RTEL1	ENST00000370018.3	regulator of telomere elongation helicase 1	325	1	1	0	0	0	hsa-miR-210-5p	-0.25	-0.25	N/A
C17orf102	ENST00000357754.1	chromosome 17 open reading frame 102	5	2	0	1	1	0	hsa-miR-210-5p	-0.25	-0.25	N/A
ENHO	ENST00000399775.2	energy homeostasis associated	124	1	0	1	0	0	hsa-miR-210-5p	-0.25	-0.25	N/A
NMRAL1	ENST00000283429.6	NmrA-like family domain containing 1	71	1	0	0	1	0	hsa-miR-210-5p	-0.25	-0.25	N/A
SSR2	ENST00000529008.1	signal sequence receptor, beta (translocon-associated protein beta)	1344	1	0	0	1	0	hsa-miR-210-5p	-0.25	-0.25	N/A
ADAM2	ENST00000347580.4	ADAM metallopeptidase domain 2	5	1	0	0	1	0	hsa-miR-210-5p	-0.25	-0.25	N/A
FLJ14816	ENST00000593290.1		5	1	0	1	0	0	hsa-miR-210-5p	-0.25	-0.25	N/A
HAND2	ENST00000359562.4	heart and neural crest derivatives expressed 2	30	1	0	1	0	0	hsa-miR-210-5p	-0.25	-0.25	N/A
GALNT10	ENST00000297107.6	UDP-N-acetyl-alpha-D-galactosamine:polypeptide N-acetylgalactosaminyltransferase 10 (GalNAc-T10)	3445	2	0	1	1	0	hsa-miR-210-5p	-0.25	-0.25	N/A
FSD1L	ENST00000374710.3	fibronectin type III and SPRY domain containing 1-like	16	2	1	1	0	0	hsa-miR-210-5p	-0.25	-0.28	N/A
CCNJL	ENST00000393977.3	cyclin J-like	66	3	0	2	1	1	hsa-miR-210-5p	-0.25	-0.29	N/A
LZTR1	ENST00000215739.8	leucine-zipper-like transcription regulator 1	356	1	0	1	0	2	hsa-miR-210-5p	-0.25	-0.25	N/A
LRRC10B	ENST00000378075.2	leucine rich repeat containing 10B	5	1	0	1	0	3	hsa-miR-210-5p	-0.25	-0.25	N/A
SAPCD2	ENST00000409687.3	suppressor APC domain containing 2	22	1	1	0	0	1	hsa-miR-210-5p	-0.25	-0.25	N/A
FAM217B	ENST00000358293.3	family with sequence similarity 217, member B	175	1	0	0	1	1	hsa-miR-210-5p	-0.25	-0.25	N/A
CPSF4	ENST00000451876.1	cleavage and polyadenylation specific factor 4, 30kDa	3969	1	0	1	0	2	hsa-miR-210-5p	-0.25	-0.25	N/A
SPARC	ENST00000231061.4	secreted protein, acidic, cysteine-rich (osteonectin)	2467	1	0	1	0	0	hsa-miR-210-5p	-0.25	-0.26	N/A
ST3GAL3	ENST00000372377.4	ST3 beta-galactoside alpha-2,3-sialyltransferase 3	135	1	1	0	0	0	hsa-miR-210-5p	-0.24	-0.24	N/A
TMEM86A	ENST00000280734.2	transmembrane protein 86A	5	1	0	0	1	1	hsa-miR-210-5p	-0.24	-0.24	N/A
CTSD	ENST00000236671.2	cathepsin D	2057	1	1	0	0	0	hsa-miR-210-5p	-0.24	-0.25	N/A
AADACL4	ENST00000376221.1	arylacetamide deacetylase-like 4	5	1	0	0	1	0	hsa-miR-210-5p	-0.24	-0.24	N/A
GP5	ENST00000401815.1	glycoprotein V (platelet)	5	1	0	1	0	1	hsa-miR-210-5p	-0.24	-0.24	N/A
DCAF8	ENST00000368073.3	DDB1 and CUL4 associated factor 8	1924	1	0	0	1	1	hsa-miR-210-5p	-0.24	-0.24	N/A
ANKRD23	ENST00000318357.4	ankyrin repeat domain 23	9	2	0	1	1	0	hsa-miR-210-5p	-0.24	-0.24	N/A
TMEM151A	ENST00000327259.4	transmembrane protein 151A	163	2	0	0	2	1	hsa-miR-210-5p	-0.24	-0.37	N/A
SLC6A1	ENST00000287766.4	solute carrier family 6 (neurotransmitter transporter), member 1	5	2	0	2	0	0	hsa-miR-210-5p	-0.24	-0.24	N/A
PMF1	ENST00000368279.3	polyamine-modulated factor 1	96	1	0	1	0	0	hsa-miR-210-5p	-0.24	-0.24	N/A
NANOS2	ENST00000341294.2	nanos homolog 2 (Drosophila)	5	1	0	0	1	0	hsa-miR-210-5p	-0.24	-0.24	N/A
LURAP1	ENST00000371980.3	leucine rich adaptor protein 1	20	2	0	1	1	0	hsa-miR-210-5p	-0.24	-0.38	N/A
DHX33	ENST00000225296.3	DEAH (Asp-Glu-Ala-His) box polypeptide 33	724	2	0	1	1	0	hsa-miR-210-5p	-0.24	-0.25	N/A
GRIPAP1	ENST00000376425.3	GRIP1 associated protein 1	124	1	0	0	1	1	hsa-miR-210-5p	-0.24	-0.25	N/A
SEC61A1	ENST00000243253.3	Sec61 alpha 1 subunit (S. cerevisiae)	2966	3*	0	0	2	0	hsa-miR-210-5p	-0.24	-0.26	N/A
HMGN2	ENST00000361427.5	high mobility group nucleosomal binding domain 2	184	1	0	0	1	0	hsa-miR-210-5p	-0.24	-0.25	N/A
NDRG4	ENST00000258187.5	NDRG family member 4	68	2	0	2	0	1	hsa-miR-210-5p	-0.24	-0.32	N/A
CD300LB	ENST00000392621.1	CD300 molecule-like family member b	5	2	0	1	1	3	hsa-miR-210-5p	-0.24	-0.31	N/A
PRPF38A	ENST00000257181.9	pre-mRNA processing factor 38A	892	2	0	0	2	0	hsa-miR-210-5p	-0.24	-0.28	N/A
SV2C	ENST00000502798.2	synaptic vesicle glycoprotein 2C	30	2	0	1	1	0	hsa-miR-210-5p	-0.24	-0.26	N/A
DIO3	ENST00000510508.4	deiodinase, iodothyronine, type III	7	2*	0	1	0	0	hsa-miR-210-5p	-0.24	-0.24	N/A
RP11-863K10.7	ENST00000330539.1	Uncharacterized protein	5	1	0	1	0	0	hsa-miR-210-5p	-0.24	-0.24	N/A
ICMT	ENST00000343813.5	isoprenylcysteine carboxyl methyltransferase	558	1	0	0	1	0	hsa-miR-210-5p	-0.24	-0.24	N/A
G6PC3	ENST00000269097.4	glucose 6 phosphatase, catalytic, 3	429	5	1	1	3	1	hsa-miR-210-5p	-0.24	-0.85	N/A
STK32B	ENST00000282908.5	serine/threonine kinase 32B	196	1	0	0	1	1	hsa-miR-210-5p	-0.24	-0.25	N/A
MLTK	ENST00000338983.3	Mitogen-activated protein kinase kinase kinase MLT	766	2	0	0	2	0	hsa-miR-210-5p	-0.24	-0.24	N/A
AGAP2-AS1	ENST00000542466.2	AGAP2 antisense RNA 1	5	1	0	1	0	0	hsa-miR-210-5p	-0.24	-0.24	N/A
RHEBL1	ENST00000301068.6	Ras homolog enriched in brain like 1	21	1	0	0	1	0	hsa-miR-210-5p	-0.24	-0.24	N/A
CSTB	ENST00000291568.5	cystatin B (stefin B)	203	1	0	0	1	1	hsa-miR-210-5p	-0.24	-0.29	N/A
ZBTB42	ENST00000342537.7	zinc finger and BTB domain containing 42	182	3	1	1	1	2	hsa-miR-210-5p	-0.24	-0.25	N/A
TBC1D16	ENST00000310924.2	TBC1 domain family, member 16	556	8*	0	5	2	2	hsa-miR-210-5p	-0.24	-0.92	N/A
TBC1D14	ENST00000448507.1	TBC1 domain family, member 14	1583	1	0	1	0	2	hsa-miR-210-5p	-0.24	-0.24	N/A
USP46	ENST00000441222.3	ubiquitin specific peptidase 46	180	1	0	1	0	0	hsa-miR-210-5p	-0.24	-0.24	N/A
INHBB	ENST00000295228.3	inhibin, beta B	75	1	1	0	0	0	hsa-miR-210-5p	-0.24	-0.24	N/A
AEBP1	ENST00000450684.2	AE binding protein 1	246	1	0	0	1	0	hsa-miR-210-5p	-0.24	-0.24	N/A
SMG5	ENST00000361813.5	SMG5 nonsense mediated mRNA decay factor	1093	3	1	2	0	3	hsa-miR-210-5p	-0.24	-0.24	N/A
SREBF1	ENST00000395757.1	sterol regulatory element binding transcription factor 1	387	2	0	2	0	1	hsa-miR-210-5p	-0.24	-0.3	N/A
SH3RF3	ENST00000309415.6	SH3 domain containing ring finger 3	15	3	0	1	2	0	hsa-miR-210-5p	-0.24	-0.24	N/A
LAGE3	ENST00000407062.1	L antigen family, member 3	335	1	0	0	1	1	hsa-miR-210-5p	-0.24	-0.24	N/A
AMPD2	ENST00000342115.4	adenosine monophosphate deaminase 2	216	2	0	1	1	0	hsa-miR-210-5p	-0.24	-0.24	N/A
LRRC20	ENST00000355790.4	leucine rich repeat containing 20	159	2	0	0	2	0	hsa-miR-210-5p	-0.24	-0.24	N/A
INMT	ENST00000013222.5	indolethylamine N-methyltransferase	5	1	0	1	0	0	hsa-miR-210-5p	-0.24	-0.24	N/A
GPR45	ENST00000258456.1	G protein-coupled receptor 45	5	1	0	0	1	0	hsa-miR-210-5p	-0.24	-0.24	N/A
ZNF275	ENST00000370251.3	zinc finger protein 275	465	1	1	0	0	1	hsa-miR-210-5p	-0.24	-0.24	N/A
AC174470.1	ENST00000457257.1		164	2*	1	0	0	2	hsa-miR-210-5p	-0.24	-0.26	N/A
CDC42SE1	ENST00000439374.2	CDC42 small effector 1	231	1	0	1	0	0	hsa-miR-210-5p	-0.24	-0.24	N/A
CD74	ENST00000377795.3	CD74 molecule, major histocompatibility complex, class II invariant chain	168	1	0	1	0	0	hsa-miR-210-5p	-0.24	-0.24	N/A
NOL6	ENST00000455041.2	nucleolar protein 6 (RNA-associated)	404	3	1	2	0	1	hsa-miR-210-5p	-0.24	-0.38	N/A
FASTK	ENST00000540185.1	Fas-activated serine/threonine kinase	645	1	0	0	1	1	hsa-miR-210-5p	-0.23	-0.23	N/A
CCL21	ENST00000259607.2	chemokine (C-C motif) ligand 21	5	1	0	1	0	0	hsa-miR-210-5p	-0.23	-0.23	N/A
OLIG3	ENST00000367734.2	oligodendrocyte transcription factor 3	5	1	0	0	1	1	hsa-miR-210-5p	-0.23	-0.23	N/A
DCAF8	ENST00000556710.1	DDB1- and CUL4-associated factor 8	1924	1	0	0	1	1	hsa-miR-210-5p	-0.23	-0.23	N/A
SSTR1	ENST00000267377.2	somatostatin receptor 1	28	3	0	2	1	0	hsa-miR-210-5p	-0.23	-0.23	N/A
SPOCD1	ENST00000373648.2	SPOC domain containing 1	755	1	1	0	0	1	hsa-miR-210-5p	-0.23	-0.23	N/A
HSD11B1L	ENST00000581893.1	hydroxysteroid (11-beta) dehydrogenase 1-like	211	1	0	1	0	0	hsa-miR-210-5p	-0.23	-0.23	N/A
HID1	ENST00000425042.2	HID1 domain containing	5	1	0	0	1	1	hsa-miR-210-5p	-0.23	-0.23	N/A
FAM219A	ENST00000379089.1	family with sequence similarity 219, member A	13	2	0	1	1	1	hsa-miR-210-5p	-0.23	-0.23	N/A
RPL3L	ENST00000268661.7	ribosomal protein L3-like	5	1	0	0	1	0	hsa-miR-210-5p	-0.23	-0.23	N/A
FADD	ENST00000301838.4	Fas (TNFRSF6)-associated via death domain	79	1	0	0	1	0	hsa-miR-210-5p	-0.23	-0.23	N/A
RNF222	ENST00000344001.3	ring finger protein 222	5	2	0	1	1	1	hsa-miR-210-5p	-0.23	-0.23	N/A
HUNK	ENST00000270112.2	hormonally up-regulated Neu-associated kinase	85	1	1	0	0	0	hsa-miR-210-5p	-0.23	-0.23	N/A
PRRC1	ENST00000296666.8	proline-rich coiled-coil 1	2351	2	0	0	2	0	hsa-miR-210-5p	-0.23	-0.32	N/A
PGBD4	ENST00000397766.2	piggyBac transposable element derived 4	136	1	0	0	1	0	hsa-miR-210-5p	-0.23	-0.24	N/A
SLC7A14	ENST00000231706.5	solute carrier family 7, member 14	5	3	1	2	0	1	hsa-miR-210-5p	-0.23	-0.23	N/A
USB1	ENST00000219281.3	U6 snRNA biogenesis 1	2841	2	0	1	1	1	hsa-miR-210-5p	-0.23	-0.23	N/A
WBP1	ENST00000233615.2	WW domain binding protein 1	71	1	0	0	1	0	hsa-miR-210-5p	-0.23	-0.23	N/A
CDH5	ENST00000341529.3	cadherin 5, type 2 (vascular endothelium)	8	3	0	0	3	1	hsa-miR-210-5p	-0.23	-0.23	N/A
CRIP2	ENST00000329146.4	cysteine-rich protein 2	3446	2	0	1	1	0	hsa-miR-210-5p	-0.23	-0.23	N/A
PI4K2A	ENST00000370649.3	Phosphatidylinositol 4-kinase type 2-alpha; Uncharacterized protein	1489	2	0	1	1	0	hsa-miR-210-5p	-0.23	-0.23	N/A
EPN3	ENST00000268933.3	epsin 3	5	1	1	0	0	2	hsa-miR-210-5p	-0.23	-0.23	N/A
CDC20B	ENST00000334206.5	cell division cycle 20B	5	1	1	0	0	0	hsa-miR-210-5p	-0.23	-0.23	N/A
SLC17A1	ENST00000244527.4	solute carrier family 17 (organic anion transporter), member 1	5	1	0	0	1	1	hsa-miR-210-5p	-0.23	-0.23	N/A
AQP7	ENST00000537089.1	aquaporin 7	10	1	0	0	1	1	hsa-miR-210-5p	-0.23	-0.24	N/A
HRH1	ENST00000397056.1	histamine receptor H1	130	2	0	2	0	1	hsa-miR-210-5p	-0.23	-0.39	N/A
THTPA	ENST00000288014.6	thiamine triphosphatase	14	1	0	0	1	0	hsa-miR-210-5p	-0.23	-0.23	N/A
PMP2	ENST00000256103.2	peripheral myelin protein 2	5	1	0	1	0	1	hsa-miR-210-5p	-0.23	-0.23	N/A
CIITA	ENST00000324288.8	class II, major histocompatibility complex, transactivator	5	2	0	0	2	0	hsa-miR-210-5p	-0.23	-0.23	N/A
AFAP1	ENST00000360265.4	actin filament associated protein 1	1966	3	1	2	0	1	hsa-miR-210-5p	-0.23	-0.24	N/A
ANAPC11	ENST00000575195.2	anaphase promoting complex subunit 11	1160	1	0	0	1	1	hsa-miR-210-5p	-0.23	-0.26	N/A
LZTS3	ENST00000329152.3	Homo sapiens leucine zipper, putative tumor suppressor family member 3 (LZTS3), transcript variant 2, mRNA.	78	1	1	0	0	0	hsa-miR-210-5p	-0.23	-0.23	N/A
F11	ENST00000264692.4	coagulation factor XI	5	1	0	0	1	1	hsa-miR-210-5p	-0.23	-0.23	N/A
RCSD1	ENST00000367854.3	RCSD domain containing 1	32	2	1	0	1	0	hsa-miR-210-5p	-0.23	-0.35	N/A
CACTIN	ENST00000429344.2	cactin, spliceosome C complex subunit	1422	2	0	1	1	3	hsa-miR-210-5p	-0.23	-0.23	N/A
CRY2	ENST00000443527.2	cryptochrome 2 (photolyase-like)	63	2	1	0	1	0	hsa-miR-210-5p	-0.23	-0.23	N/A
NNAT	ENST00000062104.2	neuronatin	5	1	0	0	1	1	hsa-miR-210-5p	-0.23	-0.23	N/A
ALKBH5	ENST00000399138.4	alkB, alkylation repair homolog 5 (E. coli)	2211	2	0	2	0	2	hsa-miR-210-5p	-0.23	-0.23	N/A
PI4K2A	ENST00000370631.3	phosphatidylinositol 4-kinase type 2 alpha	1489	2	0	1	1	0	hsa-miR-210-5p	-0.23	-0.23	N/A
FHL1	ENST00000394155.2	four and a half LIM domains 1	239	1	0	1	0	0	hsa-miR-210-5p	-0.23	-0.23	N/A
CRISPLD2	ENST00000262424.5	cysteine-rich secretory protein LCCL domain containing 2	397	3	1	1	1	5	hsa-miR-210-5p	-0.23	-0.64	N/A
MATK	ENST00000395040.2	megakaryocyte-associated tyrosine kinase	24	1	0	1	0	0	hsa-miR-210-5p	-0.23	-0.23	N/A
RCE1	ENST00000309657.3	RCE1 homolog, prenyl protein protease (S. cerevisiae)	4698	1	0	0	1	0	hsa-miR-210-5p	-0.23	-0.23	N/A
DUS3L	ENST00000320699.8	dihydrouridine synthase 3-like (S. cerevisiae)	31	1	0	0	1	0	hsa-miR-210-5p	-0.23	-0.23	N/A
THEM6	ENST00000336138.3	thioesterase superfamily member 6	1500	1	0	1	0	0	hsa-miR-210-5p	-0.23	-0.23	N/A
TIAM2	ENST00000461783.3	T-cell lymphoma invasion and metastasis 2	192	1	0	0	1	0	hsa-miR-210-5p	-0.23	-0.23	N/A
RAB43	ENST00000476465.1	RAB43, member RAS oncogene family	5	4	1	3	0	4	hsa-miR-210-5p	-0.23	-0.8	N/A
DNAJC8	ENST00000263697.4	DnaJ (Hsp40) homolog, subfamily C, member 8	584	1	0	0	1	1	hsa-miR-210-5p	-0.23	-0.23	N/A
CCND2	ENST00000261254.3	cyclin D2	66	1	1	0	0	1	hsa-miR-210-5p	-0.23	-0.27	N/A
PYCR1	ENST00000329875.8	pyrroline-5-carboxylate reductase 1	157	1	0	1	0	1	hsa-miR-210-5p	-0.23	-0.23	N/A
ZNF740	ENST00000416904.3	zinc finger protein 740	2137	1	1	0	0	0	hsa-miR-210-5p	-0.23	-0.23	N/A
GNL3L	ENST00000336470.4	guanine nucleotide binding protein-like 3 (nucleolar)-like	151	1	1	0	0	1	hsa-miR-210-5p	-0.23	-0.25	N/A
POLR3D	ENST00000397802.4	polymerase (RNA) III (DNA directed) polypeptide D, 44kDa	678	1	1	0	0	3	hsa-miR-210-5p	-0.23	-0.23	N/A
CCDC81	ENST00000528728.1	coiled-coil domain containing 81	107	1	0	1	0	0	hsa-miR-210-5p	-0.23	-0.23	N/A
KSR1	ENST00000398988.3	kinase suppressor of ras 1	256	2	1	1	0	2	hsa-miR-210-5p	-0.23	-0.23	N/A
LRRC73	ENST00000372441.1	leucine rich repeat containing 73	5	1	0	1	0	0	hsa-miR-210-5p	-0.23	-0.23	N/A
AL009178.1	ENST00000597278.1	Uncharacterized protein; cDNA FLJ43200 fis, clone FEBRA2007793	5	1	0	0	1	0	hsa-miR-210-5p	-0.23	-0.23	N/A
RALGDS	ENST00000372050.3	ral guanine nucleotide dissociation stimulator	143	1	0	0	1	0	hsa-miR-210-5p	-0.23	-0.23	N/A
ADD2	ENST00000264436.4	adducin 2 (beta)	59	1	0	0	1	0	hsa-miR-210-5p	-0.23	-0.23	N/A
ZNF765	ENST00000594030.1	zinc finger protein 765	58	1	0	1	0	0	hsa-miR-210-5p	-0.23	-0.25	N/A
RNF168	ENST00000318037.3	ring finger protein 168, E3 ubiquitin protein ligase	748	1	1	0	0	0	hsa-miR-210-5p	-0.23	-0.23	N/A
NSMF	ENST00000339554.3	NMDA receptor synaptonuclear signaling and neuronal migration factor	507	3	0	2	1	1	hsa-miR-210-5p	-0.23	-0.4	N/A
FAM71C	ENST00000324341.1	family with sequence similarity 71, member C	5	1	0	0	1	0	hsa-miR-210-5p	-0.23	-0.23	N/A
TTLL9	ENST00000375921.2	tubulin tyrosine ligase-like family, member 9	5	1	0	0	1	0	hsa-miR-210-5p	-0.23	-0.23	N/A
SLC8A3	ENST00000533541.1	solute carrier family 8 (sodium/calcium exchanger), member 3	5	1	0	1	0	1	hsa-miR-210-5p	-0.23	-0.23	N/A
KDM8	ENST00000380948.2	lysine (K)-specific demethylase 8	62	1	0	1	0	0	hsa-miR-210-5p	-0.23	-0.23	N/A
SLA2	ENST00000262866.4	Src-like-adaptor 2	5	1	1	0	0	0	hsa-miR-210-5p	-0.23	-0.23	N/A
KRT38	ENST00000246646.3	keratin 38	5	1	0	1	0	0	hsa-miR-210-5p	-0.23	-0.23	N/A
C2orf50	ENST00000381585.3	chromosome 2 open reading frame 50	5	1	0	0	1	0	hsa-miR-210-5p	-0.23	-0.23	N/A
PTOV1	ENST00000599732.1	prostate tumor overexpressed 1	9	1	0	1	0	0	hsa-miR-210-5p	-0.23	-0.23	N/A
GVQW1	ENST00000451672.1	GVQW motif containing 1	38	1	0	0	1	0	hsa-miR-210-5p	-0.22	-0.22	N/A
PRAMEF15	ENST00000330087.5	PRAME family member 15	5	1	0	1	0	0	hsa-miR-210-5p	-0.22	-0.22	N/A
PRAMEF9	ENST00000376152.1	PRAME family member 9	5	1	0	1	0	0	hsa-miR-210-5p	-0.22	-0.22	N/A
CD97	ENST00000357355.3	CD97 molecule	1041	1	0	1	0	0	hsa-miR-210-5p	-0.22	-0.22	N/A
TXN2	ENST00000216185.2	thioredoxin 2	3060	1	0	1	0	0	hsa-miR-210-5p	-0.22	-0.22	N/A
REXO4	ENST00000371942.3	REX4, RNA exonuclease 4 homolog (S. cerevisiae)	177	1	0	0	1	1	hsa-miR-210-5p	-0.22	-0.29	N/A
MRFAP1L1	ENST00000320848.6	Morf4 family associated protein 1-like 1	77	1	0	0	1	0	hsa-miR-210-5p	-0.22	-0.23	N/A
SLC25A51	ENST00000380590.3	solute carrier family 25, member 51	170	3	0	2	1	0	hsa-miR-210-5p	-0.22	-0.23	N/A
TSKU	ENST00000333090.4	tsukushi, small leucine rich proteoglycan	293	4	0	3	1	3	hsa-miR-210-5p	-0.22	-0.43	N/A
MLLT6	ENST00000325718.7	myeloid/lymphoid or mixed-lineage leukemia (trithorax homolog, Drosophila); translocated to, 6	24	4	1	2	1	1	hsa-miR-210-5p	-0.22	-0.36	N/A
ESRRB	ENST00000380887.2	estrogen-related receptor beta	7	1	0	1	0	0	hsa-miR-210-5p	-0.22	-0.22	N/A
MAPK11	ENST00000330651.6	mitogen-activated protein kinase 11	9	1	0	1	0	2	hsa-miR-210-5p	-0.22	-0.22	N/A
KRTAP10-10	ENST00000380095.1	keratin associated protein 10-10	5	1	0	1	0	0	hsa-miR-210-5p	-0.22	-0.22	N/A
NRIP3	ENST00000309166.3	nuclear receptor interacting protein 3	58	1	0	1	0	1	hsa-miR-210-5p	-0.22	-0.22	N/A
LSMEM2	ENST00000316436.3	leucine-rich single-pass membrane protein 2	7	1	0	0	1	1	hsa-miR-210-5p	-0.22	-0.22	N/A
SKA1	ENST00000285116.3	spindle and kinetochore associated complex subunit 1	86	1	0	1	0	1	hsa-miR-210-5p	-0.22	-0.22	N/A
PABPN1	ENST00000397276.2	poly(A) binding protein, nuclear 1	110	2	0	2	0	1	hsa-miR-210-5p	-0.22	-0.22	N/A
SMIM7	ENST00000487416.2	small integral membrane protein 7	1144	2	0	2	0	1	hsa-miR-210-5p	-0.22	-0.46	N/A
ZER1	ENST00000291900.2	zyg-11 related, cell cycle regulator	336	3	1	2	0	0	hsa-miR-210-5p	-0.22	-0.44	N/A
BATF	ENST00000286639.6	basic leucine zipper transcription factor, ATF-like	5	1	0	0	1	1	hsa-miR-210-5p	-0.22	-0.22	N/A
SLC39A13	ENST00000524928.1	solute carrier family 39 (zinc transporter), member 13	845	3	0	2	1	2	hsa-miR-210-5p	-0.22	-0.22	N/A
DHRS11	ENST00000251312.5	dehydrogenase/reductase (SDR family) member 11	17	1	0	1	0	0	hsa-miR-210-5p	-0.22	-0.22	N/A
CDCP2	ENST00000371330.1	CUB domain containing protein 2	5	1	0	1	0	0	hsa-miR-210-5p	-0.22	-0.22	N/A
RBBP9	ENST00000337227.4	retinoblastoma binding protein 9	102	2	0	2	0	0	hsa-miR-210-5p	-0.22	-0.46	N/A
DNASE1L2	ENST00000564065.1	deoxyribonuclease I-like 2	35	3	0	2	1	0	hsa-miR-210-5p	-0.22	-0.36	N/A
PLCXD1	ENST00000381657.2	phosphatidylinositol-specific phospholipase C, X domain containing 1	5	2	0	1	1	0	hsa-miR-210-5p	-0.22	-0.22	N/A
SMIM6	ENST00000579469.1	small integral membrane protein 6	8	1	0	1	0	0	hsa-miR-210-5p	-0.22	-0.22	N/A
ZNF853	ENST00000457543.3	zinc finger protein 853	8	2	0	2	0	0	hsa-miR-210-5p	-0.22	-0.22	N/A
CHTF8	ENST00000574807.1	Alternative protein CHTF8	8	1	0	1	0	0	hsa-miR-210-5p	-0.22	-0.22	N/A
USP5	ENST00000229268.8	ubiquitin specific peptidase 5 (isopeptidase T)	104	1	0	0	1	2	hsa-miR-210-5p	-0.22	-0.22	N/A
MGAT3	ENST00000341184.6	mannosyl (beta-1,4-)-glycoprotein beta-1,4-N-acetylglucosaminyltransferase	9	2	1	1	0	2	hsa-miR-210-5p	-0.22	-0.22	N/A
CHD8	ENST00000430710.3	chromodomain helicase DNA binding protein 8	191	2*	0	0	1	0	hsa-miR-210-5p	-0.22	-0.22	N/A
EFR3B	ENST00000403714.3	EFR3 homolog B (S. cerevisiae)	14	1	1	0	0	2	hsa-miR-210-5p	-0.22	-0.23	N/A
UBN1	ENST00000262376.6	ubinuclein 1	586	2	0	1	1	1	hsa-miR-210-5p	-0.22	-0.22	N/A
PRAMEF8	ENST00000357367.2	PRAME family member 8	5	1	0	0	1	0	hsa-miR-210-5p	-0.22	-0.22	N/A
BCL7C	ENST00000215115.4	B-cell CLL/lymphoma 7C	388	1	0	1	0	0	hsa-miR-210-5p	-0.22	-0.22	N/A
ADAMTS13	ENST00000371916.1	ADAM metallopeptidase with thrombospondin type 1 motif, 13	41	3	1	2	0	1	hsa-miR-210-5p	-0.22	-0.22	N/A
ADCY6	ENST00000357869.3	adenylate cyclase 6	6	1	0	0	1	1	hsa-miR-210-5p	-0.22	-0.22	N/A
CYP26B1	ENST00000001146.2	cytochrome P450, family 26, subfamily B, polypeptide 1	1315	3	0	2	1	0	hsa-miR-210-5p	-0.22	-0.22	N/A
C1orf228	ENST00000458657.2	chromosome 1 open reading frame 228	7	1	0	0	1	0	hsa-miR-210-5p	-0.22	-0.22	N/A
PRAMEF7	ENST00000361079.2	PRAME family member 7	5	1	0	0	1	0	hsa-miR-210-5p	-0.22	-0.22	N/A
RAB37	ENST00000392610.1	RAB37, member RAS oncogene family	875	1	0	0	1	0	hsa-miR-210-5p	-0.22	-0.22	N/A
ZNF76	ENST00000373953.3	zinc finger protein 76	6	1	0	1	0	0	hsa-miR-210-5p	-0.22	-0.22	N/A
MGAT5B	ENST00000428789.2	mannosyl (alpha-1,6-)-glycoprotein beta-1,6-N-acetyl-glucosaminyltransferase, isozyme B	85	2	0	0	2	3	hsa-miR-210-5p	-0.22	-0.22	N/A
GDF2	ENST00000249598.1	growth differentiation factor 2	5	1	0	0	1	1	hsa-miR-210-5p	-0.22	-0.22	N/A
TMED4	ENST00000457408.2	transmembrane emp24 protein transport domain containing 4	3117	1	0	0	1	0	hsa-miR-210-5p	-0.22	-0.23	N/A
KLHL12	ENST00000367259.1	kelch-like family member 12	24	1	0	0	1	0	hsa-miR-210-5p	-0.22	-0.24	N/A
IL20RA	ENST00000316649.5	interleukin 20 receptor, alpha	40	1	0	1	0	1	hsa-miR-210-5p	-0.22	-0.24	N/A
CSMD2	ENST00000373381.4	CUB and Sushi multiple domains 2	5	1	0	0	1	1	hsa-miR-210-5p	-0.22	-0.22	N/A
RAB11FIP4	ENST00000325874.8	RAB11 family interacting protein 4 (class II)	169	3	0	1	2	4	hsa-miR-210-5p	-0.22	-0.24	N/A
C2orf49	ENST00000258457.2	chromosome 2 open reading frame 49	161	1	1	0	0	0	hsa-miR-210-5p	-0.22	-0.41	N/A
ZFYVE20	ENST00000253699.3	zinc finger, FYVE domain containing 20	57	1	0	0	1	0	hsa-miR-210-5p	-0.22	-0.22	N/A
GPR68	ENST00000531499.2	G protein-coupled receptor 68	5	1	0	1	0	0	hsa-miR-210-5p	-0.22	-0.22	N/A
RS1	ENST00000379984.3	retinoschisin 1	5	1	0	0	1	0	hsa-miR-210-5p	-0.22	-0.22	N/A
PRR5L	ENST00000527487.1	proline rich 5 like	238	2*	1	0	0	1	hsa-miR-210-5p	-0.22	-0.22	N/A
AL450307.1	ENST00000341866.3	Uncharacterized protein; cDNA FLJ46300 fis, clone TESTI4035989	5	1	0	1	0	1	hsa-miR-210-5p	-0.22	-0.22	N/A
C7orf57	ENST00000435376.1	chromosome 7 open reading frame 57	5	1	0	0	1	0	hsa-miR-210-5p	-0.22	-0.22	N/A
PTK6	ENST00000217185.2	protein tyrosine kinase 6	27	1	1	0	0	2	hsa-miR-210-5p	-0.22	-0.22	N/A
PLEKHO2	ENST00000323544.4	pleckstrin homology domain containing, family O member 2	279	2	0	0	2	0	hsa-miR-210-5p	-0.22	-0.22	N/A
RUFY1	ENST00000319449.4	RUN and FYVE domain containing 1	187	1	0	1	0	0	hsa-miR-210-5p	-0.22	-0.22	N/A
NKX2-3	ENST00000344586.7	NK2 homeobox 3	5	1	0	1	0	0	hsa-miR-210-5p	-0.22	-0.22	N/A
PRAMEF4	ENST00000235349.5	PRAME family member 4	5	1	0	1	0	0	hsa-miR-210-5p	-0.22	-0.22	N/A
INSRR	ENST00000368195.3	insulin receptor-related receptor	5	2	1	1	0	0	hsa-miR-210-5p	-0.22	-0.22	N/A
KCTD15	ENST00000284006.6	potassium channel tetramerization domain containing 15	2483	2	0	2	0	1	hsa-miR-210-5p	-0.22	-0.23	N/A
GDE1	ENST00000353258.3	glycerophosphodiester phosphodiesterase 1	2741	2	1	1	0	1	hsa-miR-210-5p	-0.22	-0.51	N/A
TMEM135	ENST00000340353.7	transmembrane protein 135	963	1	0	0	1	0	hsa-miR-210-5p	-0.22	-0.22	N/A
SLC30A8	ENST00000427715.2	solute carrier family 30 (zinc transporter), member 8	5	1	0	1	0	0	hsa-miR-210-5p	-0.22	-0.22	N/A
C9orf163	ENST00000354376.1	chromosome 9 open reading frame 163	17	1	0	1	0	0	hsa-miR-210-5p	-0.22	-0.22	N/A
TMEM38A	ENST00000187762.2	transmembrane protein 38A	158	1	0	0	1	1	hsa-miR-210-5p	-0.22	-0.22	N/A
SLC25A10	ENST00000331531.5	solute carrier family 25 (mitochondrial carrier; dicarboxylate transporter), member 10	2354	1	0	1	0	0	hsa-miR-210-5p	-0.22	-0.22	N/A
TMBIM1	ENST00000258412.3	transmembrane BAX inhibitor motif containing 1	2201	1	0	0	1	0	hsa-miR-210-5p	-0.22	-0.22	N/A
SUOX	ENST00000356124.4	sulfite oxidase	120	1	0	0	1	1	hsa-miR-210-5p	-0.22	-0.26	N/A
IGFALS	ENST00000215539.3	insulin-like growth factor binding protein, acid labile subunit	8	1	0	1	0	0	hsa-miR-210-5p	-0.21	-0.21	N/A
ZNF697	ENST00000421812.2	zinc finger protein 697	43	1	0	0	1	2	hsa-miR-210-5p	-0.21	-0.21	N/A
ALDH18A1	ENST00000371224.2	aldehyde dehydrogenase 18 family, member A1	585	1	0	0	1	0	hsa-miR-210-5p	-0.21	-0.21	N/A
SLC4A5	ENST00000423644.1	solute carrier family 4 (sodium bicarbonate cotransporter), member 5	6	1	0	0	1	1	hsa-miR-210-5p	-0.21	-0.21	N/A
SCARF2	ENST00000405555.3	scavenger receptor class F, member 2	5	2	0	2	0	0	hsa-miR-210-5p	-0.21	-0.21	N/A
PAX7	ENST00000420770.2	paired box 7	7	2	0	0	2	0	hsa-miR-210-5p	-0.21	-0.21	N/A
TBX4	ENST00000393853.4	T-box 4	21	1	0	1	0	0	hsa-miR-210-5p	-0.21	-0.21	N/A
C16orf71	ENST00000299320.5	chromosome 16 open reading frame 71	5	1	0	0	1	0	hsa-miR-210-5p	-0.21	-0.21	N/A
GLP2R	ENST00000262441.5	glucagon-like peptide 2 receptor	247	1	1	0	0	1	hsa-miR-210-5p	-0.21	-0.21	N/A
RELB	ENST00000221452.8	v-rel avian reticuloendotheliosis viral oncogene homolog B	182	1	0	0	1	0	hsa-miR-210-5p	-0.21	-0.21	N/A
PPP1R16A	ENST00000292539.4	protein phosphatase 1, regulatory subunit 16A	7450	1	0	1	0	0	hsa-miR-210-5p	-0.21	-0.21	N/A
C3orf65	ENST00000296270.1	chromosome 3 open reading frame 65	5	1	0	0	1	0	hsa-miR-210-5p	-0.21	-0.21	N/A
PACS2	ENST00000447393.1	phosphofurin acidic cluster sorting protein 2	234	1	0	1	0	5	hsa-miR-210-5p	-0.21	-0.74	N/A
BNIP2	ENST00000267859.3	BCL2/adenovirus E1B 19kDa interacting protein 2	1255	1	0	1	0	0	hsa-miR-210-5p	-0.21	-0.22	N/A
PRDM10	ENST00000358825.5	PR domain containing 10	68	1	0	0	1	0	hsa-miR-210-5p	-0.21	-0.21	N/A
EPS15L1	ENST00000602009.1	epidermal growth factor receptor pathway substrate 15-like 1	75	1	0	0	1	0	hsa-miR-210-5p	-0.21	-0.21	N/A
CADM2	ENST00000383699.3	cell adhesion molecule 2	5	1	1	0	0	0	hsa-miR-210-5p	-0.21	-0.21	N/A
ZNF609	ENST00000326648.3	zinc finger protein 609	103	1	0	0	1	2	hsa-miR-210-5p	-0.21	-0.21	N/A
KCNK5	ENST00000359534.3	potassium channel, subfamily K, member 5	143	4	0	3	1	1	hsa-miR-210-5p	-0.21	-0.3	N/A
FAM178A	ENST00000609386.1	family with sequence similarity 178, member A	155	1	0	1	0	0	hsa-miR-210-5p	-0.21	-0.21	N/A
MAN2A2	ENST00000360468.3	mannosidase, alpha, class 2A, member 2	340	1	0	0	1	0	hsa-miR-210-5p	-0.21	-0.21	N/A
MAGEA4	ENST00000276344.2	melanoma antigen family A, 4	5	1	0	0	1	0	hsa-miR-210-5p	-0.21	-0.21	N/A
OTOG	ENST00000399397.1	otogelin	5	2	2	0	0	0	hsa-miR-210-5p	-0.21	-0.21	N/A
CDK13	ENST00000181839.4	cyclin-dependent kinase 13	32	2	0	1	1	1	hsa-miR-210-5p	-0.21	-0.23	N/A
SURF4	ENST00000545297.1	surfeit 4	3667	1	0	0	1	0	hsa-miR-210-5p	-0.21	-0.24	N/A
MRGBP	ENST00000370487.3	MRG/MORF4L binding protein	886	3	0	1	2	0	hsa-miR-210-5p	-0.21	-0.5	N/A
RGS9	ENST00000449996.3	regulator of G-protein signaling 9	22	1	0	1	0	0	hsa-miR-210-5p	-0.21	-0.21	N/A
PSG9	ENST00000244293.7	pregnancy specific beta-1-glycoprotein 9	5	1	0	0	1	0	hsa-miR-210-5p	-0.21	-0.21	N/A
TCHH	ENST00000368804.1	trichohyalin	7	1	0	0	1	0	hsa-miR-210-5p	-0.21	-0.21	N/A
CUEDC2	ENST00000369937.4	CUE domain containing 2	2239	1	0	1	0	0	hsa-miR-210-5p	-0.21	-0.21	N/A
AF131215.5	ENST00000400102.3		5	1	0	0	1	0	hsa-miR-210-5p	-0.21	-0.21	N/A
TCF23	ENST00000296096.5	transcription factor 23	5	2	1	0	1	2	hsa-miR-210-5p	-0.21	-0.33	N/A
RAB31	ENST00000578921.1	RAB31, member RAS oncogene family	726	1	0	1	0	0	hsa-miR-210-5p	-0.21	-0.21	N/A
RNF144B	ENST00000259939.3	ring finger protein 144B	17	1	0	0	1	0	hsa-miR-210-5p	-0.21	-0.21	N/A
AC006486.1	ENST00000378108.1		5	1	0	1	0	0	hsa-miR-210-5p	-0.21	-0.21	N/A
ZNF689	ENST00000287461.3	zinc finger protein 689	526	1	0	0	1	1	hsa-miR-210-5p	-0.21	-0.21	N/A
PAQR4	ENST00000318782.8	progestin and adipoQ receptor family member IV	703	1	0	1	0	2	hsa-miR-210-5p	-0.21	-0.21	N/A
TOP3A	ENST00000321105.5	topoisomerase (DNA) III alpha	427	1	0	0	1	0	hsa-miR-210-5p	-0.21	-0.21	N/A
PREB	ENST00000260643.2	prolactin regulatory element binding	889	1	0	0	1	0	hsa-miR-210-5p	-0.21	-0.21	N/A
MBNL3	ENST00000370839.3	muscleblind-like splicing regulator 3	593	2	1	1	0	0	hsa-miR-210-5p	-0.21	-0.26	N/A
ZBTB46	ENST00000245663.4	zinc finger and BTB domain containing 46	71	1	1	0	0	0	hsa-miR-210-5p	-0.21	-0.21	N/A
CLDN3	ENST00000395145.2	claudin 3	5	1	0	0	1	0	hsa-miR-210-5p	-0.21	-0.21	N/A
CFTR	ENST00000454343.1	cystic fibrosis transmembrane conductance regulator (ATP-binding cassette sub-family C, member 7)	5	1	0	1	0	0	hsa-miR-210-5p	-0.21	-0.21	N/A
BCO2	ENST00000357685.5	beta-carotene oxygenase 2	5	1	0	0	1	0	hsa-miR-210-5p	-0.21	-0.21	N/A
BCKDHA	ENST00000269980.2	branched chain keto acid dehydrogenase E1, alpha polypeptide	3943	1	0	1	0	0	hsa-miR-210-5p	-0.21	-0.21	N/A
TNFSF11	ENST00000405262.2	tumor necrosis factor (ligand) superfamily, member 11	12	1	0	0	1	0	hsa-miR-210-5p	-0.21	-0.21	N/A
CCDC170	ENST00000239374.7	coiled-coil domain containing 170	15	1	0	1	0	0	hsa-miR-210-5p	-0.21	-0.21	N/A
SERTM1	ENST00000315190.3	serine-rich and transmembrane domain containing 1	12	1	0	1	0	0	hsa-miR-210-5p	-0.21	-0.21	N/A
CLEC3B	ENST00000296130.4	C-type lectin domain family 3, member B	5	1	0	1	0	0	hsa-miR-210-5p	-0.21	-0.21	N/A
ELTD1	ENST00000370742.3	EGF, latrophilin and seven transmembrane domain containing 1	13	1	0	0	1	0	hsa-miR-210-5p	-0.21	-0.21	N/A
AL360004.1	ENST00000358748.1	Uncharacterized protein	5	1	0	0	1	0	hsa-miR-210-5p	-0.21	-0.21	N/A
GRK7	ENST00000264952.2	G protein-coupled receptor kinase 7	5	1	0	1	0	0	hsa-miR-210-5p	-0.21	-0.21	N/A
SLC25A10	ENST00000571730.1	Mitochondrial dicarboxylate carrier; Uncharacterized protein; cDNA FLJ60124, highly similar to Mitochondrial dicarboxylate carrier	2354	1	0	1	0	0	hsa-miR-210-5p	-0.21	-0.21	N/A
CLVS2	ENST00000275162.5	clavesin 2	19	1	1	0	0	1	hsa-miR-210-5p	-0.21	-0.29	N/A
AGRN	ENST00000379370.2	agrin	11	2	0	1	1	2	hsa-miR-210-5p	-0.21	-0.21	N/A
PNCK	ENST00000340888.3	pregnancy up-regulated non-ubiquitously expressed CaM kinase	5	1	0	1	0	0	hsa-miR-210-5p	-0.21	-0.21	N/A
YPEL1	ENST00000339468.3	yippee-like 1 (Drosophila)	81	2	0	0	2	1	hsa-miR-210-5p	-0.21	-0.41	N/A
TBXA2R	ENST00000375190.4	thromboxane A2 receptor	169	1	0	1	0	0	hsa-miR-210-5p	-0.21	-0.21	N/A
PHLDB3	ENST00000292140.5	pleckstrin homology-like domain, family B, member 3	613	1	0	1	0	0	hsa-miR-210-5p	-0.21	-0.21	N/A
ASB11	ENST00000537676.1	ankyrin repeat and SOCS box containing 11	5	1	0	0	1	1	hsa-miR-210-5p	-0.21	-0.21	N/A
PROCA1	ENST00000301039.2	protein interacting with cyclin A1	54	1	0	0	1	0	hsa-miR-210-5p	-0.21	-0.34	N/A
TTC9	ENST00000256367.2	tetratricopeptide repeat domain 9	39	1	0	1	0	3	hsa-miR-210-5p	-0.21	-0.22	N/A
PIM1	ENST00000373509.5	pim-1 oncogene	2041	1	0	0	1	0	hsa-miR-210-5p	-0.21	-0.21	N/A
NAA35	ENST00000361671.5	N(alpha)-acetyltransferase 35, NatC auxiliary subunit	69	1	0	0	1	0	hsa-miR-210-5p	-0.21	-0.21	N/A
CTD-2228K2.5	ENST00000342584.3	Uncharacterized protein	199	1	0	1	0	0	hsa-miR-210-5p	-0.21	-0.21	N/A
SLC17A7	ENST00000221485.3	solute carrier family 17 (vesicular glutamate transporter), member 7	12	1	0	1	0	0	hsa-miR-210-5p	-0.21	-0.21	N/A
C10orf54	ENST00000394957.3	chromosome 10 open reading frame 54	78	3	0	1	2	3	hsa-miR-210-5p	-0.21	-0.42	N/A
PRKAG3	ENST00000439262.2	protein kinase, AMP-activated, gamma 3 non-catalytic subunit	5	1	0	1	0	0	hsa-miR-210-5p	-0.21	-0.21	N/A
VHL	ENST00000256474.2	von Hippel-Lindau tumor suppressor, E3 ubiquitin protein ligase	2386	1	0	0	1	0	hsa-miR-210-5p	-0.21	-0.21	N/A
SPTLC3	ENST00000399002.2	serine palmitoyltransferase, long chain base subunit 3	24	2	1	0	1	0	hsa-miR-210-5p	-0.21	-0.5	N/A
PATZ1	ENST00000215919.3	POZ (BTB) and AT hook containing zinc finger 1	210	1	0	0	1	0	hsa-miR-210-5p	-0.21	-0.21	N/A
UTP14C	ENST00000521776.2	UTP14, U3 small nucleolar ribonucleoprotein, homolog C (yeast)	174	2	0	1	1	0	hsa-miR-210-5p	-0.21	-0.21	N/A
DHRSX	ENST00000334651.5	dehydrogenase/reductase (SDR family) X-linked	5	1	0	1	0	0	hsa-miR-210-5p	-0.21	-0.21	N/A
HCN3	ENST00000368358.3	hyperpolarization activated cyclic nucleotide-gated potassium channel 3	41	2	0	0	2	0	hsa-miR-210-5p	-0.21	-0.21	N/A
CTC-435M10.3	ENST00000540732.1	2-oxoisovalerate dehydrogenase subunit alpha, mitochondrial; Uncharacterized protein	3943	1	0	1	0	0	hsa-miR-210-5p	-0.21	-0.21	N/A
RAMP1	ENST00000254661.4	receptor (G protein-coupled) activity modifying protein 1	392	1	0	0	1	0	hsa-miR-210-5p	-0.21	-0.21	N/A
VPS33B	ENST00000333371.3	vacuolar protein sorting 33 homolog B (yeast)	7	1	0	1	0	0	hsa-miR-210-5p	-0.21	-0.21	N/A
GPR150	ENST00000380007.2	G protein-coupled receptor 150	5	1	0	0	1	0	hsa-miR-210-5p	-0.21	-0.21	N/A
MCFD2	ENST00000444761.2	multiple coagulation factor deficiency 2	1648	2	0	1	1	0	hsa-miR-210-5p	-0.21	-0.24	N/A
HIPK1	ENST00000369558.1	homeodomain interacting protein kinase 1	930	2	1	1	0	1	hsa-miR-210-5p	-0.21	-0.21	N/A
DIAPH1	ENST00000389054.3	diaphanous-related formin 1	399	1	0	0	1	0	hsa-miR-210-5p	-0.2	-0.2	N/A
C14orf132	ENST00000555004.1	chromosome 14 open reading frame 132	217	1	0	0	1	0	hsa-miR-210-5p	-0.2	-0.2	N/A
CCDC71L	ENST00000523505.1	coiled-coil domain containing 71-like	410	1	0	0	1	0	hsa-miR-210-5p	-0.2	-0.2	N/A
SP9	ENST00000394967.2	Sp9 transcription factor	79	1	0	1	0	0	hsa-miR-210-5p	-0.2	-0.2	N/A
SEC16B	ENST00000308284.6	SEC16 homolog B (S. cerevisiae)	251	1	0	0	1	0	hsa-miR-210-5p	-0.2	-0.2	N/A
FADS6	ENST00000310226.6	fatty acid desaturase 6	12	2	0	2	0	0	hsa-miR-210-5p	-0.2	-0.2	N/A
POM121	ENST00000395270.1	POM121 transmembrane nucleoporin	5	2	0	1	1	0	hsa-miR-210-5p	-0.2	-0.2	N/A
MYADM	ENST00000391770.4	myeloid-associated differentiation marker	3436	2	0	1	1	1	hsa-miR-210-5p	-0.2	-0.29	N/A
MCM7	ENST00000343023.6	minichromosome maintenance complex component 7	980	1	0	0	1	0	hsa-miR-210-5p	-0.2	-0.2	N/A
AQP5	ENST00000293599.6	aquaporin 5	10	1	0	1	0	1	hsa-miR-210-5p	-0.2	-0.2	N/A
AL645730.2	ENST00000448346.1		5	1	0	1	0	0	hsa-miR-210-5p	-0.2	-0.2	N/A
CD84	ENST00000534968.1	CD84 molecule	5	2	0	2	0	1	hsa-miR-210-5p	-0.2	-0.2	N/A
PPTC7	ENST00000354300.3	PTC7 protein phosphatase homolog (S. cerevisiae)	817	1	0	1	0	0	hsa-miR-210-5p	-0.2	-0.2	N/A
CCDC117	ENST00000249064.4	coiled-coil domain containing 117	211	1	0	1	0	1	hsa-miR-210-5p	-0.2	-0.23	N/A
DAZAP2	ENST00000412716.3	DAZ associated protein 2	4265	1	0	0	1	0	hsa-miR-210-5p	-0.2	-0.22	N/A
FAM45A	ENST00000361432.2	family with sequence similarity 45, member A	149	1	0	1	0	0	hsa-miR-210-5p	-0.2	-0.21	N/A
RD3	ENST00000367002.4	retinal degeneration 3	5	1	0	0	1	0	hsa-miR-210-5p	-0.2	-0.2	N/A
ELMOD1	ENST00000265840.7	ELMO/CED-12 domain containing 1	24	1	0	0	1	0	hsa-miR-210-5p	-0.2	-0.2	N/A
SPON2	ENST00000290902.5	spondin 2, extracellular matrix protein	1611	1	0	1	0	1	hsa-miR-210-5p	-0.2	-0.2	N/A
DOK7	ENST00000507039.1	docking protein 7	19	1	0	1	0	3	hsa-miR-210-5p	-0.2	-0.2	N/A
TPPP3	ENST00000393957.2	tubulin polymerization-promoting protein family member 3	5	1	0	0	1	0	hsa-miR-210-5p	-0.2	-0.2	N/A
TNFAIP8	ENST00000504771.2	tumor necrosis factor, alpha-induced protein 8	608	1	0	0	1	0	hsa-miR-210-5p	-0.2	-0.22	N/A
SLC17A4	ENST00000377905.4	solute carrier family 17, member 4	5	1	0	1	0	0	hsa-miR-210-5p	-0.2	-0.2	N/A
C1orf95	ENST00000366788.3	chromosome 1 open reading frame 95	28	5	0	3	2	1	hsa-miR-210-5p	-0.2	-0.53	N/A
RNF181	ENST00000441634.1	ring finger protein 181	329	1	0	1	0	0	hsa-miR-210-5p	-0.2	-0.24	N/A
DLL3	ENST00000205143.4	delta-like 3 (Drosophila)	36	1	0	0	1	0	hsa-miR-210-5p	-0.2	-0.2	N/A
ING4	ENST00000341550.4	inhibitor of growth family, member 4	548	1	0	0	1	0	hsa-miR-210-5p	-0.2	-0.2	N/A
LIMD1	ENST00000273317.4	LIM domains containing 1	1092	1	0	0	1	0	hsa-miR-210-5p	-0.2	-0.2	N/A
CHAC1	ENST00000446533.3	ChaC, cation transport regulator homolog 1 (E. coli)	190	1	0	1	0	0	hsa-miR-210-5p	-0.2	-0.2	N/A
FLJ45079	ENST00000374983.2		5	2	0	2	0	3	hsa-miR-210-5p	-0.2	-0.2	N/A
TMEM235	ENST00000586400.1	transmembrane protein 235	5	1	0	1	0	1	hsa-miR-210-5p	-0.2	-0.2	N/A
LBH	ENST00000395323.3	limb bud and heart development	1956	1	0	1	0	1	hsa-miR-210-5p	-0.2	-0.2	N/A
ADAMTS10	ENST00000595838.1	ADAM metallopeptidase with thrombospondin type 1 motif, 10	7	1	1	0	0	1	hsa-miR-210-5p	-0.2	-0.2	N/A
NT5M	ENST00000389022.4	5',3'-nucleotidase, mitochondrial	534	1	0	1	0	0	hsa-miR-210-5p	-0.2	-0.2	N/A
CRB2	ENST00000373631.3	crumbs homolog 2 (Drosophila)	8	3	0	3	0	1	hsa-miR-210-5p	-0.2	-0.2	N/A
INTS3	ENST00000318967.2	integrator complex subunit 3	88	1	0	0	1	0	hsa-miR-210-5p	-0.2	-0.2	N/A
KLHL26	ENST00000300976.4	kelch-like family member 26	238	3	1	2	0	2	hsa-miR-210-5p	-0.2	-0.4	N/A
NKPD1	ENST00000317951.4	NTPase, KAP family P-loop domain containing 1	10	2	0	2	0	1	hsa-miR-210-5p	-0.2	-0.3	N/A
CTDNEP1	ENST00000574322.1	CTD nuclear envelope phosphatase 1	2165	2	0	1	1	0	hsa-miR-210-5p	-0.2	-0.36	N/A
ETV1	ENST00000430479.1	ets variant 1	160	1	0	0	1	1	hsa-miR-210-5p	-0.2	-0.22	N/A
ABTB1	ENST00000393363.3	ankyrin repeat and BTB (POZ) domain containing 1	180	1	0	1	0	1	hsa-miR-210-5p	-0.2	-0.2	N/A
C1QTNF1	ENST00000392445.2	C1q and tumor necrosis factor related protein 1	74	1	0	0	1	3	hsa-miR-210-5p	-0.2	-0.2	N/A
GAS8	ENST00000268699.4	growth arrest-specific 8	526	1	1	0	0	0	hsa-miR-210-5p	-0.2	-0.21	N/A
NKTR	ENST00000232978.8	natural killer-tumor recognition sequence	798	2	0	0	2	0	hsa-miR-210-5p	-0.2	-0.21	N/A
PCDH1	ENST00000503492.1	protocadherin 1	30	3*	0	2	0	4	hsa-miR-210-5p	-0.2	-0.24	N/A
BMPER	ENST00000297161.2	BMP binding endothelial regulator	723	1	0	0	1	0	hsa-miR-210-5p	-0.2	-0.2	N/A
BSCL2	ENST00000278893.7	Berardinelli-Seip congenital lipodystrophy 2 (seipin)	169	1	0	0	1	0	hsa-miR-210-5p	-0.2	-0.2	N/A
MT-ATP6	ENST00000361899.2	mitochondrially encoded ATP synthase 6	239820	1	0	1	0	0	hsa-miR-210-5p	-0.2	-0.2	N/A
LRRFIP1	ENST00000308482.9	leucine rich repeat (in FLII) interacting protein 1	525	1	0	1	0	1	hsa-miR-210-5p	-0.2	-0.2	N/A
LMTK2	ENST00000297293.5	lemur tyrosine kinase 2	51	3	1	2	0	1	hsa-miR-210-5p	-0.2	-0.21	N/A
ATP7B	ENST00000242839.4	ATPase, Cu++ transporting, beta polypeptide	88	2	1	1	0	1	hsa-miR-210-5p	-0.2	-0.2	N/A
ELOVL2	ENST00000354666.3	ELOVL fatty acid elongase 2	99	1	0	1	0	0	hsa-miR-210-5p	-0.2	-0.21	N/A
SCD	ENST00000370355.2	stearoyl-CoA desaturase (delta-9-desaturase)	9726	1	0	1	0	1	hsa-miR-210-5p	-0.2	-0.2	N/A
PTGIS	ENST00000244043.4	prostaglandin I2 (prostacyclin) synthase	192	1	1	0	0	0	hsa-miR-210-5p	-0.2	-0.2	N/A
TAZ	ENST00000299328.5	tafazzin	1269	1	0	1	0	0	hsa-miR-210-5p	-0.2	-0.2	N/A
NDRG2	ENST00000298687.5	NDRG family member 2	217	1	0	0	1	1	hsa-miR-210-5p	-0.2	-0.2	N/A
MYOG	ENST00000241651.4	myogenin (myogenic factor 4)	5	1	0	1	0	0	hsa-miR-210-5p	-0.2	-0.2	N/A
OTUD6A	ENST00000338352.2	OTU domain containing 6A	5	1	0	0	1	0	hsa-miR-210-5p	-0.2	-0.2	N/A
KIF7	ENST00000394412.3	kinesin family member 7	13	1	0	0	1	0	hsa-miR-210-5p	-0.2	-0.2	N/A
PALM	ENST00000338448.5	paralemmin	341	3	0	3	0	2	hsa-miR-210-5p	-0.2	-0.2	N/A
SMIM21	ENST00000579022.1	small integral membrane protein 21	5	1	0	0	1	0	hsa-miR-210-5p	-0.2	-0.2	N/A
UBL4A	ENST00000369660.4	ubiquitin-like 4A	3118	1	0	1	0	1	hsa-miR-210-5p	-0.2	-0.2	N/A
KCNC1	ENST00000379472.3	potassium voltage-gated channel, Shaw-related subfamily, member 1	42	5	1	4	0	4	hsa-miR-210-5p	-0.2	-0.2	N/A
FAM8A1	ENST00000259963.3	family with sequence similarity 8, member A1	1064	1	0	0	1	0	hsa-miR-210-5p	-0.2	-0.2	N/A
LRRC41	ENST00000343304.6	leucine rich repeat containing 41	1532	1	0	1	0	0	hsa-miR-210-5p	-0.2	-0.2	N/A
ZDHHC24	ENST00000310442.3	zinc finger, DHHC-type containing 24	304	2	0	2	0	1	hsa-miR-210-5p	-0.2	-0.26	N/A
TRABD2A	ENST00000409133.1	TraB domain containing 2A	94	1	0	1	0	1	hsa-miR-210-5p	-0.2	-0.21	N/A
WDPCP	ENST00000272321.7	WD repeat containing planar cell polarity effector	92	2	0	0	2	1	hsa-miR-210-5p	-0.2	-0.26	N/A
C22orf29	ENST00000407472.1	chromosome 22 open reading frame 29	351	2	0	2	0	1	hsa-miR-210-5p	-0.2	-0.27	N/A
SMTNL1	ENST00000457912.1	smoothelin-like 1	5	1	0	1	0	0	hsa-miR-210-5p	-0.2	-0.2	N/A
C5AR2	ENST00000595464.1	complement component 5a receptor 2	5	1	0	0	1	0	hsa-miR-210-5p	-0.2	-0.2	N/A
NAT16	ENST00000300303.2	N-acetyltransferase 16 (GCN5-related, putative)	5	1	0	0	1	1	hsa-miR-210-5p	-0.2	-0.2	N/A
LETMD1	ENST00000380123.2	LETM1 domain containing 1	1619	1	0	1	0	0	hsa-miR-210-5p	-0.2	-0.2	N/A
DPH1	ENST00000263083.6	diphthamide biosynthesis 1	2807	2	0	1	1	1	hsa-miR-210-5p	-0.2	-0.2	N/A
CAPN14	ENST00000444918.2	calpain 14	5	1	0	0	1	0	hsa-miR-210-5p	-0.2	-0.2	N/A
RHBG	ENST00000368246.2	Rh family, B glycoprotein (gene/pseudogene)	23	1	0	0	1	0	hsa-miR-210-5p	-0.2	-0.2	N/A
ITPK1	ENST00000267615.6	inositol-tetrakisphosphate 1-kinase	60	2	0	0	2	3	hsa-miR-210-5p	-0.2	-0.22	N/A
AP4S1	ENST00000334725.4	adaptor-related protein complex 4, sigma 1 subunit	12	2	0	1	1	0	hsa-miR-210-5p	-0.2	-0.26	N/A
SLC6A9	ENST00000372310.3	solute carrier family 6 (neurotransmitter transporter, glycine), member 9	74	2	0	1	1	0	hsa-miR-210-5p	-0.2	-0.2	N/A
BOD1L2	ENST00000585477.1	biorientation of chromosomes in cell division 1-like 2	5	1	0	1	0	0	hsa-miR-210-5p	-0.2	-0.2	N/A
XK	ENST00000378616.3	X-linked Kx blood group (McLeod syndrome)	39	2	0	0	2	1	hsa-miR-210-5p	-0.2	-0.2	N/A
GCM1	ENST00000259803.7	glial cells missing homolog 1 (Drosophila)	5	1	0	1	0	0	hsa-miR-210-5p	-0.2	-0.2	N/A
ZDHHC23	ENST00000330212.3	zinc finger, DHHC-type containing 23	10	1	0	1	0	1	hsa-miR-210-5p	-0.2	-0.2	N/A
ZNF787	ENST00000270459.3	zinc finger protein 787	191	1	0	1	0	0	hsa-miR-210-5p	-0.2	-0.2	N/A
USP6	ENST00000250066.6	ubiquitin specific peptidase 6 (Tre-2 oncogene)	5	1	1	0	0	0	hsa-miR-210-5p	-0.2	-0.2	N/A
NEUROG2	ENST00000313341.3	neurogenin 2	5	1	0	0	1	0	hsa-miR-210-5p	-0.2	-0.2	N/A
ACKR2	ENST00000442925.1	atypical chemokine receptor 2	5	1	0	1	0	1	hsa-miR-210-5p	-0.2	-0.2	N/A
PLAC9	ENST00000372263.3	placenta-specific 9	7	1	0	0	1	0	hsa-miR-210-5p	-0.19	-0.29	N/A
CKS1B	ENST00000308987.5	CDC28 protein kinase regulatory subunit 1B	186	1	0	1	0	0	hsa-miR-210-5p	-0.19	-0.24	N/A
GANAB	ENST00000346178.4	glucosidase, alpha; neutral AB	539	2	0	0	2	0	hsa-miR-210-5p	-0.19	-0.21	N/A
FLJ27365	ENST00000360737.3	hsa-mir-4763	74	2	0	2	0	1	hsa-miR-210-5p	-0.19	-0.21	N/A
TNFSF13B	ENST00000375887.4	tumor necrosis factor (ligand) superfamily, member 13b	5	1	0	0	1	0	hsa-miR-210-5p	-0.19	-0.19	N/A
DNAJA3	ENST00000262375.6	DnaJ (Hsp40) homolog, subfamily A, member 3	3281	1	0	1	0	1	hsa-miR-210-5p	-0.19	-0.19	N/A
HIF3A	ENST00000377670.4	hypoxia inducible factor 3, alpha subunit	5	1	1	0	0	2	hsa-miR-210-5p	-0.19	-0.19	N/A
LTB4R	ENST00000396789.4	leukotriene B4 receptor	70	1	0	1	0	0	hsa-miR-210-5p	-0.19	-0.19	N/A
BOC	ENST00000485230.1	BOC cell adhesion associated, oncogene regulated	159	1	0	0	1	0	hsa-miR-210-5p	-0.19	-0.19	N/A
TUSC5	ENST00000333813.3	tumor suppressor candidate 5	5	1	0	1	0	1	hsa-miR-210-5p	-0.19	-0.19	N/A
DBNDD2	ENST00000372722.3	dysbindin (dystrobrevin binding protein 1) domain containing 2	730	1	0	0	1	0	hsa-miR-210-5p	-0.19	-0.19	N/A
ABHD17A	ENST00000590661.1	abhydrolase domain containing 17A	202	2	0	2	0	1	hsa-miR-210-5p	-0.19	-0.19	N/A
CAMK2B	ENST00000502837.2	calcium/calmodulin-dependent protein kinase II beta	11	1	0	0	1	0	hsa-miR-210-5p	-0.19	-0.19	N/A
MYLK4	ENST00000268446.5	myosin light chain kinase family, member 4	5	1	0	0	1	0	hsa-miR-210-5p	-0.19	-0.19	N/A
ATF7IP2	ENST00000396559.1	activating transcription factor 7 interacting protein 2	50	1	0	0	1	1	hsa-miR-210-5p	-0.19	-0.21	N/A
B3GAT1	ENST00000392580.1	beta-1,3-glucuronyltransferase 1 (glucuronosyltransferase P)	77	2	0	2	0	1	hsa-miR-210-5p	-0.19	-0.19	N/A
FAM153B	ENST00000253490.4	family with sequence similarity 153, member B	5	1	0	1	0	0	hsa-miR-210-5p	-0.19	-0.19	N/A
NFIA	ENST00000403491.3	nuclear factor I/A	5	1	1	0	0	0	hsa-miR-210-5p	-0.19	-0.19	N/A
PDE6G	ENST00000573076.1	phosphodiesterase 6G, cGMP-specific, rod, gamma	6	1	0	1	0	0	hsa-miR-210-5p	-0.19	-0.19	N/A
KLK9	ENST00000376832.4	kallikrein-related peptidase 9	5	1	0	1	0	0	hsa-miR-210-5p	-0.19	-0.19	N/A
XKR8	ENST00000373884.5	XK, Kell blood group complex subunit-related family, member 8	7	1	0	1	0	1	hsa-miR-210-5p	-0.19	-0.19	N/A
NAPA	ENST00000263354.3	N-ethylmaleimide-sensitive factor attachment protein, alpha	49	3	1	2	0	2	hsa-miR-210-5p	-0.19	-0.61	N/A
ZNF518B	ENST00000326756.3	zinc finger protein 518B	95	3	0	1	2	0	hsa-miR-210-5p	-0.19	-0.2	N/A
AP3M1	ENST00000355264.4	adaptor-related protein complex 3, mu 1 subunit	601	1	0	0	1	0	hsa-miR-210-5p	-0.19	-0.19	N/A
FKBP6	ENST00000413573.2	FK506 binding protein 6, 36kDa	5	1	0	1	0	0	hsa-miR-210-5p	-0.19	-0.19	N/A
KIAA1429	ENST00000437199.1	KIAA1429	1629	1	0	0	1	0	hsa-miR-210-5p	-0.19	-0.19	N/A
RASGRP3	ENST00000402538.3	RAS guanyl releasing protein 3 (calcium and DAG-regulated)	24	1	0	0	1	0	hsa-miR-210-5p	-0.19	-0.19	N/A
TRERF1	ENST00000541110.1	transcriptional regulating factor 1	52	2	1	0	1	0	hsa-miR-210-5p	-0.19	-0.19	N/A
IDI2	ENST00000277517.1	isopentenyl-diphosphate delta isomerase 2	5	1	0	0	1	0	hsa-miR-210-5p	-0.19	-0.19	N/A
C12orf44	ENST00000336854.4	chromosome 12 open reading frame 44	1591	1	0	0	1	0	hsa-miR-210-5p	-0.19	-0.19	N/A
DNAL4	ENST00000216068.4	dynein, axonemal, light chain 4	9	1	0	1	0	0	hsa-miR-210-5p	-0.19	-0.19	N/A
CDH4	ENST00000360469.5	cadherin 4, type 1, R-cadherin (retinal)	33	3	0	2	1	1	hsa-miR-210-5p	-0.19	-0.19	N/A
PARD6G	ENST00000353265.3	par-6 family cell polarity regulator gamma	172	1	0	1	0	0	hsa-miR-210-5p	-0.19	-0.19	N/A
RGS9BP	ENST00000334176.3	regulator of G protein signaling 9 binding protein	13	3	0	2	1	1	hsa-miR-210-5p	-0.19	-0.39	N/A
EFNA3	ENST00000505139.1	Ephrin-A3; Uncharacterized protein; cDNA FLJ57652, highly similar to Ephrin-A3	9	2	1	0	1	0	hsa-miR-210-5p	-0.19	-0.49	N/A
AGPAT6	ENST00000396987.3	1-acylglycerol-3-phosphate O-acyltransferase 6	474	3*	0	1	1	1	hsa-miR-210-5p	-0.19	-0.3	N/A
TTC7A	ENST00000319190.5	tetratricopeptide repeat domain 7A	400	1	0	0	1	2	hsa-miR-210-5p	-0.19	-0.21	N/A
SLC5A10	ENST00000317977.6	solute carrier family 5 (sodium/sugar cotransporter), member 10	5	3	0	1	2	1	hsa-miR-210-5p	-0.19	-0.19	N/A
SLC5A7	ENST00000264047.2	solute carrier family 5 (sodium/choline cotransporter), member 7	5	1	0	0	1	0	hsa-miR-210-5p	-0.19	-0.19	N/A
ARHGAP15	ENST00000409869.1	Rho GTPase activating protein 15	5	1	0	0	1	0	hsa-miR-210-5p	-0.19	-0.19	N/A
SPDYE3	ENST00000332397.6	speedy/RINGO cell cycle regulator family member E3	5	1	0	1	0	0	hsa-miR-210-5p	-0.19	-0.19	N/A
TBC1D2B	ENST00000409931.3	TBC1 domain family, member 2B	5	3	1	2	0	1	hsa-miR-210-5p	-0.19	-0.19	N/A
NOVA2	ENST00000263257.5	neuro-oncological ventral antigen 2	7	3	0	2	1	3	hsa-miR-210-5p	-0.19	-0.28	N/A
C1orf226	ENST00000458626.2	chromosome 1 open reading frame 226	369	2	0	2	0	1	hsa-miR-210-5p	-0.19	-0.19	N/A
SLC25A1	ENST00000215882.5	solute carrier family 25 (mitochondrial carrier; citrate transporter), member 1	443	1	0	1	0	0	hsa-miR-210-5p	-0.19	-0.2	N/A
MRVI1	ENST00000421747.1	murine retrovirus integration site 1 homolog	26	2	0	2	0	0	hsa-miR-210-5p	-0.19	-0.28	N/A
CHADL	ENST00000216241.9	chondroadherin-like	5	1	0	1	0	0	hsa-miR-210-5p	-0.19	-0.19	N/A
SGPP1	ENST00000247225.6	sphingosine-1-phosphate phosphatase 1	1340	1	0	0	1	0	hsa-miR-210-5p	-0.19	-0.19	N/A
MSL1	ENST00000398532.4	male-specific lethal 1 homolog (Drosophila)	4715	1	0	1	0	2	hsa-miR-210-5p	-0.19	-0.19	N/A
CXCR1	ENST00000295683.2	chemokine (C-X-C motif) receptor 1	5	1	0	1	0	0	hsa-miR-210-5p	-0.19	-0.19	N/A
TAB1	ENST00000216160.6	TGF-beta activated kinase 1/MAP3K7 binding protein 1	577	4	0	3	1	3	hsa-miR-210-5p	-0.19	-0.29	N/A
CTD-2267D19.3	ENST00000578774.1	Uncharacterized protein	110	1	0	0	1	1	hsa-miR-210-5p	-0.19	-0.2	N/A
LIMCH1	ENST00000313860.7	LIM and calponin homology domains 1	1058	1	0	1	0	0	hsa-miR-210-5p	-0.19	-0.19	N/A
SMAD7	ENST00000262158.2	SMAD family member 7	142	1	0	0	1	0	hsa-miR-210-5p	-0.19	-0.19	N/A
AC105020.1	ENST00000435356.1	Uncharacterized protein; cDNA FLJ12988 fis, clone NT2RP3000080	5	1	0	1	0	1	hsa-miR-210-5p	-0.19	-0.19	N/A
NUS1	ENST00000368494.3	nuclear undecaprenyl pyrophosphate synthase 1 homolog (S. cerevisiae)	302	1	0	0	1	1	hsa-miR-210-5p	-0.19	-0.19	N/A
STRADB	ENST00000392249.2	STE20-related kinase adaptor beta	12	1	0	0	1	0	hsa-miR-210-5p	-0.19	-0.19	N/A
NUDT8	ENST00000301490.4	nudix (nucleoside diphosphate linked moiety X)-type motif 8	434	1	0	1	0	0	hsa-miR-210-5p	-0.19	-0.19	N/A
TEAD3	ENST00000402886.3	TEA domain family member 3	137	2	0	2	0	2	hsa-miR-210-5p	-0.19	-0.19	N/A
RBM38	ENST00000356208.5	RNA binding motif protein 38	18	2	0	2	0	0	hsa-miR-210-5p	-0.19	-0.19	N/A
HLTF	ENST00000465259.1	helicase-like transcription factor	127	1	0	0	1	0	hsa-miR-210-5p	-0.19	-0.19	N/A
EPHB2	ENST00000374632.3	EPH receptor B2	297	1	0	1	0	1	hsa-miR-210-5p	-0.19	-0.19	N/A
GUCD1	ENST00000447813.2	guanylyl cyclase domain containing 1	2990	1	0	0	1	0	hsa-miR-210-5p	-0.19	-0.19	N/A
SLC2A5	ENST00000377424.4	solute carrier family 2 (facilitated glucose/fructose transporter), member 5	30	3	0	2	1	0	hsa-miR-210-5p	-0.19	-0.34	N/A
BET1L	ENST00000325147.9	Bet1 golgi vesicular membrane trafficking protein-like	702	1	0	1	0	3	hsa-miR-210-5p	-0.19	-0.19	N/A
FBXW5	ENST00000325285.3	F-box and WD repeat domain containing 5	37	1	0	1	0	0	hsa-miR-210-5p	-0.19	-0.19	N/A
C1QTNF4	ENST00000302514.3	C1q and tumor necrosis factor related protein 4	11	1	0	1	0	0	hsa-miR-210-5p	-0.19	-0.19	N/A
HDGF	ENST00000357325.5	hepatoma-derived growth factor	10112	1	0	0	1	1	hsa-miR-210-5p	-0.19	-0.19	N/A
MICALL2	ENST00000405088.4	MICAL-like 2	113	1	0	0	1	0	hsa-miR-210-5p	-0.19	-0.19	N/A
AC135178.1	ENST00000535173.1	HCG1985372; Uncharacterized protein; cDNA FLJ37541 fis, clone BRCAN2026340	13	1	0	0	1	0	hsa-miR-210-5p	-0.19	-0.19	N/A
GLB1L2	ENST00000339772.7	galactosidase, beta 1-like 2	38	1	1	0	0	0	hsa-miR-210-5p	-0.19	-0.19	N/A
ACPP	ENST00000336375.5	acid phosphatase, prostate	22	1	0	0	1	0	hsa-miR-210-5p	-0.19	-0.19	N/A
ZNF674	ENST00000523374.1	zinc finger protein 674	7	1	0	0	1	0	hsa-miR-210-5p	-0.19	-0.19	N/A
EPB41L5	ENST00000443902.2	erythrocyte membrane protein band 4.1 like 5	108	2	0	1	1	0	hsa-miR-210-5p	-0.19	-0.2	N/A
ELL2	ENST00000237853.4	elongation factor, RNA polymerase II, 2	397	1	0	1	0	0	hsa-miR-210-5p	-0.19	-0.21	N/A
C17orf59	ENST00000389017.4	chromosome 17 open reading frame 59	664	1	0	1	0	0	hsa-miR-210-5p	-0.19	-0.19	N/A
DDX26B	ENST00000370752.4	DEAD/H (Asp-Glu-Ala-Asp/His) box polypeptide 26B	289	1	0	0	1	1	hsa-miR-210-5p	-0.19	-0.19	N/A
SPR	ENST00000234454.5	sepiapterin reductase (7,8-dihydrobiopterin:NADP+ oxidoreductase)	554	1	0	0	1	1	hsa-miR-210-5p	-0.19	-0.19	N/A
KLK2	ENST00000358049.4	kallikrein-related peptidase 2	5	1	0	0	1	0	hsa-miR-210-5p	-0.19	-0.19	N/A
LRP4	ENST00000378623.1	low density lipoprotein receptor-related protein 4	152	2	0	2	0	1	hsa-miR-210-5p	-0.19	-0.19	N/A
ABTB2	ENST00000435224.2	ankyrin repeat and BTB (POZ) domain containing 2	5	2	0	1	1	1	hsa-miR-210-5p	-0.19	-0.19	N/A
SLC6A6	ENST00000454876.2	solute carrier family 6 (neurotransmitter transporter), member 6	280	2	0	1	1	0	hsa-miR-210-5p	-0.19	-0.19	N/A
RPL37	ENST00000274242.5	ribosomal protein L37	1785	1	1	0	0	0	hsa-miR-210-5p	-0.19	-0.21	N/A
CNNM4	ENST00000540067.1	cyclin M4	1249	1	0	0	1	0	hsa-miR-210-5p	-0.19	-0.19	N/A
TYK2	ENST00000524462.1	tyrosine kinase 2	301	1	0	0	1	0	hsa-miR-210-5p	-0.19	-0.19	N/A
RASA3	ENST00000334062.7	RAS p21 protein activator 3	612	2	0	2	0	0	hsa-miR-210-5p	-0.19	-0.19	N/A
GAPDHS	ENST00000222286.4	glyceraldehyde-3-phosphate dehydrogenase, spermatogenic	5	1	0	1	0	0	hsa-miR-210-5p	-0.19	-0.19	N/A
ADAP2	ENST00000330889.3	ArfGAP with dual PH domains 2	16	1	0	0	1	0	hsa-miR-210-5p	-0.19	-0.19	N/A
C15orf32	ENST00000556865.1	chromosome 15 open reading frame 32	5	1	0	1	0	0	hsa-miR-210-5p	-0.19	-0.19	N/A
ZNF71	ENST00000328070.6	zinc finger protein 71	152	2	0	1	1	1	hsa-miR-210-5p	-0.19	-0.25	N/A
RIMS3	ENST00000372684.3	regulating synaptic membrane exocytosis 3	24	4	1	2	1	0	hsa-miR-210-5p	-0.19	-0.65	N/A
ZNF516	ENST00000443185.2	zinc finger protein 516	311	3	0	2	1	0	hsa-miR-210-5p	-0.19	-0.2	N/A
B4GALNT1	ENST00000341156.4	beta-1,4-N-acetyl-galactosaminyl transferase 1	23	1	0	0	1	0	hsa-miR-210-5p	-0.19	-0.21	N/A
C20orf194	ENST00000453730.2	chromosome 20 open reading frame 194	1083	1	0	0	1	1	hsa-miR-210-5p	-0.19	-0.19	N/A
HMGCS1	ENST00000325110.6	3-hydroxy-3-methylglutaryl-CoA synthase 1 (soluble)	3730	1	0	0	1	0	hsa-miR-210-5p	-0.19	-0.2	N/A
ANKHD1-EIF4EBP3	ENST00000532219.1	ANKHD1-EIF4EBP3 readthrough	54	1	0	1	0	0	hsa-miR-210-5p	-0.18	-0.18	N/A
ENDOU	ENST00000229003.3	endonuclease, polyU-specific	9	1	0	0	1	0	hsa-miR-210-5p	-0.18	-0.18	N/A
DTHD1	ENST00000456874.2	death domain containing 1	5	1	0	1	0	1	hsa-miR-210-5p	-0.18	-0.18	N/A
AC008132.1	ENST00000342888.3	Uncharacterized protein	5	1	0	1	0	0	hsa-miR-210-5p	-0.18	-0.18	N/A
HNRNPA1	ENST00000546500.1	heterogeneous nuclear ribonucleoprotein A1	2079	1	1	0	0	0	hsa-miR-210-5p	-0.18	-0.19	N/A
WNK1	ENST00000315939.6	WNK lysine deficient protein kinase 1	950	1	0	0	1	2	hsa-miR-210-5p	-0.18	-0.29	N/A
OTUD3	ENST00000375120.3	OTU domain containing 3	438	1	0	0	1	2	hsa-miR-210-5p	-0.18	-0.18	N/A
SDR16C5	ENST00000396721.2	short chain dehydrogenase/reductase family 16C, member 5	5	1	0	0	1	1	hsa-miR-210-5p	-0.18	-0.18	N/A
FAM221B	ENST00000423537.2	family with sequence similarity 221, member B	5	1	0	0	1	0	hsa-miR-210-5p	-0.18	-0.18	N/A
LYPD6	ENST00000334166.4	LY6/PLAUR domain containing 6	261	1	0	0	1	0	hsa-miR-210-5p	-0.18	-0.18	N/A
COL23A1	ENST00000390654.3	collagen, type XXIII, alpha 1	15	1	0	0	1	1	hsa-miR-210-5p	-0.18	-0.18	N/A
SPIN2A	ENST00000374908.1	spindlin family, member 2A	5	1	0	0	1	1	hsa-miR-210-5p	-0.18	-0.18	N/A
ITGB4	ENST00000200181.3	integrin, beta 4	93	1	0	1	0	0	hsa-miR-210-5p	-0.18	-0.18	N/A
AL592284.1	ENST00000538264.1	Protein LOC642441	5	1	0	1	0	0	hsa-miR-210-5p	-0.18	-0.18	N/A
ZNF804B	ENST00000333190.4	zinc finger protein 804B	0	1	1	0	0	0	hsa-miR-210-5p	-0.18	-0.18	N/A
PIK3R5	ENST00000447110.1	phosphoinositide-3-kinase, regulatory subunit 5	5	2	0	2	0	0	hsa-miR-210-5p	-0.18	-0.18	N/A
EFNB1	ENST00000204961.4	ephrin-B1	386	1	0	0	1	0	hsa-miR-210-5p	-0.18	-0.18	N/A
BCL2L1	ENST00000376062.2	BCL2-like 1	7726	1	0	0	1	1	hsa-miR-210-5p	-0.18	-0.18	N/A
ESR1	ENST00000440973.1	estrogen receptor 1	5	2	0	1	1	0	hsa-miR-210-5p	-0.18	-0.18	N/A
PNOC	ENST00000301908.3	prepronociceptin	13	1	0	0	1	0	hsa-miR-210-5p	-0.18	-0.18	N/A
CSK	ENST00000220003.9	c-src tyrosine kinase	941	1	0	1	0	1	hsa-miR-210-5p	-0.18	-0.2	N/A
MYRF	ENST00000278836.5	myelin regulatory factor	131	1	0	1	0	2	hsa-miR-210-5p	-0.18	-0.19	N/A
AVPR2	ENST00000370049.1	arginine vasopressin receptor 2	5	2	0	2	0	1	hsa-miR-210-5p	-0.18	-0.39	N/A
TMEM237	ENST00000409444.2	transmembrane protein 237	2209	1	1	0	0	0	hsa-miR-210-5p	-0.18	-0.24	N/A
FLNC	ENST00000346177.6	filamin C, gamma	12414	1	1	0	0	1	hsa-miR-210-5p	-0.18	-0.18	N/A
HEATR6	ENST00000184956.6	HEAT repeat containing 6	385	1	0	0	1	0	hsa-miR-210-5p	-0.18	-0.18	N/A
CD93	ENST00000246006.4	CD93 molecule	5	2	0	0	2	2	hsa-miR-210-5p	-0.18	-0.18	N/A
MYLK3	ENST00000394809.4	myosin light chain kinase 3	21	1	0	1	0	0	hsa-miR-210-5p	-0.18	-0.18	N/A
C19orf66	ENST00000253110.11	chromosome 19 open reading frame 66	567	1	0	1	0	0	hsa-miR-210-5p	-0.18	-0.23	N/A
GAS7	ENST00000437099.2	growth arrest-specific 7	186	3	0	2	1	1	hsa-miR-210-5p	-0.18	-0.46	N/A
INPP5A	ENST00000368594.3	inositol polyphosphate-5-phosphatase, 40kDa	243	1	0	1	0	2	hsa-miR-210-5p	-0.18	-0.18	N/A
P2RY2	ENST00000311131.2	purinergic receptor P2Y, G-protein coupled, 2	66	3	1	2	0	3	hsa-miR-210-5p	-0.18	-0.27	N/A
WNT4	ENST00000290167.6	wingless-type MMTV integration site family, member 4	5	1	0	0	1	0	hsa-miR-210-5p	-0.18	-0.18	N/A
PDE4B	ENST00000371045.5	phosphodiesterase 4B, cAMP-specific	127	1	0	0	1	0	hsa-miR-210-5p	-0.18	-0.18	N/A
MXD3	ENST00000439742.2	MAX dimerization protein 3	175	1	0	0	1	0	hsa-miR-210-5p	-0.18	-0.18	N/A
TNS1	ENST00000171887.4	tensin 1	591	5	1	2	2	2	hsa-miR-210-5p	-0.18	-0.18	N/A
ANO8	ENST00000159087.4	anoctamin 8	9	1	0	1	0	0	hsa-miR-210-5p	-0.18	-0.18	N/A
EVI5L	ENST00000270530.4	ecotropic viral integration site 5-like	15	1	0	1	0	1	hsa-miR-210-5p	-0.18	-0.18	N/A
HDGFL1	ENST00000510882.2	hepatoma derived growth factor-like 1	5	1	0	0	1	0	hsa-miR-210-5p	-0.18	-0.18	N/A
PAPL	ENST00000331256.5	Iron/zinc purple acid phosphatase-like protein	5	1	0	1	0	0	hsa-miR-210-5p	-0.18	-0.18	N/A
RAPH1	ENST00000319170.5	Ras association (RalGDS/AF-6) and pleckstrin homology domains 1	126	2	0	0	2	0	hsa-miR-210-5p	-0.18	-0.2	N/A
SLCO1A2	ENST00000307378.6	solute carrier organic anion transporter family, member 1A2	5	1	0	0	1	0	hsa-miR-210-5p	-0.18	-0.18	N/A
SLC11A1	ENST00000233202.6	solute carrier family 11 (proton-coupled divalent metal ion transporter), member 1	33	3	0	2	1	0	hsa-miR-210-5p	-0.18	-0.18	N/A
SOWAHA	ENST00000378693.2	sosondowah ankyrin repeat domain family member A	138	1	0	0	1	0	hsa-miR-210-5p	-0.18	-0.18	N/A
DCAF15	ENST00000254337.6	DDB1 and CUL4 associated factor 15	304	1	0	0	1	0	hsa-miR-210-5p	-0.18	-0.18	N/A
HOXD9	ENST00000249499.6	homeobox D9	78	3	1	2	0	0	hsa-miR-210-5p	-0.18	-0.43	N/A
THUMPD1	ENST00000381337.2	THUMP domain containing 1	39	1	0	0	1	0	hsa-miR-210-5p	-0.18	-0.18	N/A
NSFL1C	ENST00000353088.2	NSFL1 (p97) cofactor (p47)	397	1	0	1	0	0	hsa-miR-210-5p	-0.18	-0.19	N/A
ADI1	ENST00000327435.6	acireductone dioxygenase 1	5881	1	0	0	1	0	hsa-miR-210-5p	-0.18	-0.18	N/A
ORAI2	ENST00000356387.2	ORAI calcium release-activated calcium modulator 2	217	5	1	3	1	6	hsa-miR-210-5p	-0.18	-0.34	N/A
B3GNT5	ENST00000326505.3	UDP-GlcNAc:betaGal beta-1,3-N-acetylglucosaminyltransferase 5	57	1	0	0	1	0	hsa-miR-210-5p	-0.18	-0.18	N/A
TCERG1	ENST00000296702.5	transcription elongation regulator 1	152	1	0	0	1	0	hsa-miR-210-5p	-0.18	-0.18	N/A
ARHGEF25	ENST00000333972.7	Rho guanine nucleotide exchange factor (GEF) 25	156	1	0	1	0	0	hsa-miR-210-5p	-0.18	-0.18	N/A
VAMP1	ENST00000361716.3	vesicle-associated membrane protein 1 (synaptobrevin 1)	8	1	0	0	1	1	hsa-miR-210-5p	-0.18	-0.18	N/A
ZC4H2	ENST00000545618.1	zinc finger, C4H2 domain containing	432	1	0	0	1	1	hsa-miR-210-5p	-0.18	-0.18	N/A
RHBDL1	ENST00000352681.3	rhomboid, veinlet-like 1 (Drosophila)	5	1	0	1	0	0	hsa-miR-210-5p	-0.18	-0.18	N/A
IL13	ENST00000304506.3	interleukin 13	5	1	0	0	1	0	hsa-miR-210-5p	-0.18	-0.18	N/A
ARL8A	ENST00000272217.2	ADP-ribosylation factor-like 8A	272	2	0	2	0	0	hsa-miR-210-5p	-0.18	-0.23	N/A
EPM2AIP1	ENST00000322716.5	EPM2A (laforin) interacting protein 1	218	2	0	0	2	1	hsa-miR-210-5p	-0.18	-0.25	N/A
SLCO2A1	ENST00000310926.4	solute carrier organic anion transporter family, member 2A1	113	1	0	1	0	1	hsa-miR-210-5p	-0.18	-0.19	N/A
CDH6	ENST00000265071.2	cadherin 6, type 2, K-cadherin (fetal kidney)	213	1	0	0	1	0	hsa-miR-210-5p	-0.18	-0.19	N/A
OGFR	ENST00000290291.6	opioid growth factor receptor	428	1	0	1	0	0	hsa-miR-210-5p	-0.18	-0.18	N/A
MBTD1	ENST00000586178.1	mbt domain containing 1	113	1	0	0	1	0	hsa-miR-210-5p	-0.18	-0.18	N/A
YARS	ENST00000373477.4	tyrosyl-tRNA synthetase	1227	1	0	0	1	0	hsa-miR-210-5p	-0.18	-0.18	N/A
TNK2	ENST00000381916.2	tyrosine kinase, non-receptor, 2	7	1	0	0	1	1	hsa-miR-210-5p	-0.18	-0.18	N/A
KCNAB2	ENST00000378097.1	potassium voltage-gated channel, shaker-related subfamily, beta member 2	67	4	1	3	0	1	hsa-miR-210-5p	-0.18	-0.18	N/A
RHOD	ENST00000308831.2	ras homolog family member D	156	1	0	0	1	0	hsa-miR-210-5p	-0.18	-0.18	N/A
VANGL1	ENST00000355485.2	VANGL planar cell polarity protein 1	721	3	0	2	1	3	hsa-miR-210-5p	-0.18	-0.31	N/A
DUSP8	ENST00000397374.3	dual specificity phosphatase 8	26	1	0	1	0	3	hsa-miR-210-5p	-0.18	-0.2	N/A
SPNS2	ENST00000329078.3	spinster homolog 2 (Drosophila)	7	3	1	2	0	0	hsa-miR-210-5p	-0.18	-0.31	N/A
C5orf24	ENST00000394976.3	chromosome 5 open reading frame 24	2668	1	0	0	1	0	hsa-miR-210-5p	-0.18	-0.19	N/A
ESPNL	ENST00000343063.3	espin-like	26	1	0	1	0	0	hsa-miR-210-5p	-0.18	-0.18	N/A
IL1RL1	ENST00000311734.2	interleukin 1 receptor-like 1	5	1	0	1	0	0	hsa-miR-210-5p	-0.18	-0.18	N/A
PPARD	ENST00000448077.2	peroxisome proliferator-activated receptor delta	239	1	1	0	0	3	hsa-miR-210-5p	-0.18	-0.18	N/A
KIAA1432	ENST00000414202.2	KIAA1432	1366	1	0	0	1	0	hsa-miR-210-5p	-0.18	-0.18	N/A
FAM53B	ENST00000337318.3	family with sequence similarity 53, member B	27	5	0	5	0	0	hsa-miR-210-5p	-0.18	-0.18	N/A
MEGF6	ENST00000294599.4	multiple EGF-like-domains 6	143	3	2	0	1	0	hsa-miR-210-5p	-0.18	-0.33	N/A
PRR5	ENST00000403581.1	proline rich 5 (renal)	77	1	0	1	0	0	hsa-miR-210-5p	-0.18	-0.2	N/A
CLDN15	ENST00000308344.5	claudin 15	26	1	0	1	0	0	hsa-miR-210-5p	-0.18	-0.18	N/A
FAM65C	ENST00000327979.2	family with sequence similarity 65, member C	17	1	0	1	0	0	hsa-miR-210-5p	-0.18	-0.18	N/A
ZNF335	ENST00000322927.2	zinc finger protein 335	935	1	0	0	1	0	hsa-miR-210-5p	-0.18	-0.18	N/A
IGLON5	ENST00000270642.8	IgLON family member 5	5	1	0	0	1	0	hsa-miR-210-5p	-0.18	-0.18	N/A
SCRN2	ENST00000407215.3	secernin 2	197	1	0	1	0	0	hsa-miR-210-5p	-0.18	-0.18	N/A
ADAM10	ENST00000260408.3	ADAM metallopeptidase domain 10	385	1	0	0	1	0	hsa-miR-210-5p	-0.18	-0.19	N/A
MXD1	ENST00000264444.2	MAX dimerization protein 1	183	1	0	0	1	1	hsa-miR-210-5p	-0.18	-0.19	N/A
RGS6	ENST00000553530.1	regulator of G-protein signaling 6	5	4	0	4	0	1	hsa-miR-210-5p	-0.18	-0.43	N/A
MPP2	ENST00000377184.3	membrane protein, palmitoylated 2 (MAGUK p55 subfamily member 2)	78	3	0	1	2	1	hsa-miR-210-5p	-0.18	-0.21	N/A
SCRT2	ENST00000246104.6	scratch homolog 2, zinc finger protein (Drosophila)	5	2	1	0	1	2	hsa-miR-210-5p	-0.18	-0.18	N/A
EPHA10	ENST00000540011.1	EPH receptor A10	11	1	0	0	1	0	hsa-miR-210-5p	-0.18	-0.18	N/A
DDX11	ENST00000251758.5	DEAD/H (Asp-Glu-Ala-Asp/His) box helicase 11	175	2	0	2	0	1	hsa-miR-210-5p	-0.18	-0.18	N/A
CLOCK	ENST00000309964.4	clock circadian regulator	86	1	0	0	1	1	hsa-miR-210-5p	-0.18	-0.18	N/A
CTBP2	ENST00000337195.5	C-terminal binding protein 2	16	1	0	1	0	0	hsa-miR-210-5p	-0.18	-0.18	N/A
GPR114	ENST00000340339.4	G protein-coupled receptor 114	5	1	0	0	1	2	hsa-miR-210-5p	-0.18	-0.18	N/A
MEFV	ENST00000541159.1	Mediterranean fever	5	1	0	1	0	0	hsa-miR-210-5p	-0.18	-0.18	N/A
KLHL40	ENST00000287777.4	kelch-like family member 40	5	1	0	1	0	0	hsa-miR-210-5p	-0.18	-0.18	N/A
LETM1	ENST00000302787.2	leucine zipper-EF-hand containing transmembrane protein 1	198	3	0	3	0	0	hsa-miR-210-5p	-0.18	-0.25	N/A
AC007390.5	ENST00000402297.1	HCG1988162; Uncharacterized protein	223	1	0	1	0	0	hsa-miR-210-5p	-0.18	-0.18	N/A
KAT7	ENST00000259021.4	K(lysine) acetyltransferase 7	48	3	0	0	3	0	hsa-miR-210-5p	-0.18	-0.27	N/A
GYG2	ENST00000381163.3	glycogenin 2	67	1	0	1	0	1	hsa-miR-210-5p	-0.18	-0.19	N/A
DEPDC5	ENST00000400248.2	DEP domain containing 5	221	1	0	0	1	0	hsa-miR-210-5p	-0.17	-0.17	N/A
SLC5A2	ENST00000330498.3	solute carrier family 5 (sodium/glucose cotransporter), member 2	5	1	0	0	1	0	hsa-miR-210-5p	-0.17	-0.17	N/A
MS4A7	ENST00000358246.1	membrane-spanning 4-domains, subfamily A, member 7	5	1	0	0	1	0	hsa-miR-210-5p	-0.17	-0.17	N/A
NADK2	ENST00000397338.1	NAD kinase 2, mitochondrial	1039	1	0	0	1	0	hsa-miR-210-5p	-0.17	-0.17	N/A
MAP3K8	ENST00000375321.1	mitogen-activated protein kinase kinase kinase 8	22	1	0	1	0	0	hsa-miR-210-5p	-0.17	-0.17	N/A
COPS7B	ENST00000373608.3	COP9 signalosome subunit 7B	331	1	0	1	0	1	hsa-miR-210-5p	-0.17	-0.21	N/A
SLC8A1	ENST00000406785.2	solute carrier family 8 (sodium/calcium exchanger), member 1	61	3	1	0	2	0	hsa-miR-210-5p	-0.17	-0.32	N/A
TSC1	ENST00000298552.3	tuberous sclerosis 1	838	2	0	1	1	0	hsa-miR-210-5p	-0.17	-0.19	N/A
SELE	ENST00000367781.4	selectin E	5	1	0	0	1	0	hsa-miR-210-5p	-0.17	-0.17	N/A
CCNK	ENST00000389879.5	cyclin K	1777	1	0	0	1	3	hsa-miR-210-5p	-0.17	-0.2	N/A
HCFC2	ENST00000229330.4	host cell factor C2	46	2	1	0	1	0	hsa-miR-210-5p	-0.17	-0.31	N/A
PML	ENST00000435786.2	promyelocytic leukemia	95	1	0	0	1	2	hsa-miR-210-5p	-0.17	-0.17	N/A
SIK2	ENST00000304987.3	salt-inducible kinase 2	378	2	0	2	0	2	hsa-miR-210-5p	-0.17	-0.21	N/A
RNF224	ENST00000445101.2	ring finger protein 224	5	1	0	0	1	0	hsa-miR-210-5p	-0.17	-0.17	N/A
NFIC	ENST00000589123.1	nuclear factor I/C (CCAAT-binding transcription factor)	26	1	0	0	1	1	hsa-miR-210-5p	-0.17	-0.17	N/A
LDLRAP1	ENST00000374338.4	low density lipoprotein receptor adaptor protein 1	111	1	0	0	1	1	hsa-miR-210-5p	-0.17	-0.17	N/A
PSMC4	ENST00000157812.2	proteasome (prosome, macropain) 26S subunit, ATPase, 4	7388	1	0	1	0	0	hsa-miR-210-5p	-0.17	-0.17	N/A
USF1	ENST00000368020.1	upstream transcription factor 1	5	1	0	1	0	0	hsa-miR-210-5p	-0.17	-0.17	N/A
CHMP6	ENST00000325167.5	charged multivesicular body protein 6	227	1	0	1	0	0	hsa-miR-210-5p	-0.17	-0.17	N/A
FBXO2	ENST00000354287.4	F-box protein 2	767	1	0	0	1	0	hsa-miR-210-5p	-0.17	-0.17	N/A
VAV1	ENST00000304076.2	vav 1 guanine nucleotide exchange factor	5	1	0	1	0	0	hsa-miR-210-5p	-0.17	-0.17	N/A
FOXN1	ENST00000226247.2	forkhead box N1	5	1	0	0	1	0	hsa-miR-210-5p	-0.17	-0.17	N/A
CCDC151	ENST00000356392.4	coiled-coil domain containing 151	5	1	0	1	0	1	hsa-miR-210-5p	-0.17	-0.17	N/A
NDST1	ENST00000261797.6	N-deacetylase/N-sulfotransferase (heparan glucosaminyl) 1	13660	2	0	1	1	4	hsa-miR-210-5p	-0.17	-0.17	N/A
EML3	ENST00000394773.2	echinoderm microtubule associated protein like 3	48	1	0	0	1	1	hsa-miR-210-5p	-0.17	-0.18	N/A
MAP4K2	ENST00000294066.2	mitogen-activated protein kinase kinase kinase kinase 2	181	3	0	1	2	1	hsa-miR-210-5p	-0.17	-0.32	N/A
PDE3B	ENST00000282096.4	phosphodiesterase 3B, cGMP-inhibited	258	1	1	0	0	2	hsa-miR-210-5p	-0.17	-0.2	N/A
MMP24	ENST00000246186.6	matrix metallopeptidase 24 (membrane-inserted)	201	2	0	0	2	0	hsa-miR-210-5p	-0.17	-0.17	N/A
HECTD3	ENST00000372168.3	HECT domain containing E3 ubiquitin protein ligase 3	45	1	0	0	1	0	hsa-miR-210-5p	-0.17	-0.17	N/A
ULBP1	ENST00000229708.3	UL16 binding protein 1	16	1	0	0	1	0	hsa-miR-210-5p	-0.17	-0.17	N/A
PDE1B	ENST00000243052.3	phosphodiesterase 1B, calmodulin-dependent	6	1	0	1	0	1	hsa-miR-210-5p	-0.17	-0.17	N/A
AKR1C2	ENST00000380753.4	aldo-keto reductase family 1, member C2	5	1	0	0	1	0	hsa-miR-210-5p	-0.17	-0.17	N/A
LZTS2	ENST00000370223.3	leucine zipper, putative tumor suppressor 2	10	1	0	0	1	1	hsa-miR-210-5p	-0.17	-0.17	N/A
SNN	ENST00000329565.5	stannin	663	1	0	0	1	0	hsa-miR-210-5p	-0.17	-0.17	N/A
PQLC2	ENST00000375155.3	PQ loop repeat containing 2	94	2	0	1	1	0	hsa-miR-210-5p	-0.17	-0.27	N/A
NOP9	ENST00000396802.3	NOP9 nucleolar protein	353	1	0	0	1	5	hsa-miR-210-5p	-0.17	-0.32	N/A
NMNAT3	ENST00000511444.1	nicotinamide nucleotide adenylyltransferase 3	12	2	1	1	0	0	hsa-miR-210-5p	-0.17	-0.54	N/A
MRPL49	ENST00000279242.2	mitochondrial ribosomal protein L49	142	1	0	1	0	0	hsa-miR-210-5p	-0.17	-0.17	N/A
ACOT11	ENST00000343744.2	acyl-CoA thioesterase 11	36	1	0	0	1	0	hsa-miR-210-5p	-0.17	-0.17	N/A
TMEM204	ENST00000253934.5	transmembrane protein 204	75	1	0	0	1	0	hsa-miR-210-5p	-0.17	-0.17	N/A
SLC29A4	ENST00000396872.3	solute carrier family 29 (equilibrative nucleoside transporter), member 4	61	2	0	1	1	1	hsa-miR-210-5p	-0.17	-0.17	N/A
EDAR	ENST00000409271.1	ectodysplasin A receptor	7	1	0	0	1	1	hsa-miR-210-5p	-0.17	-0.17	N/A
WNT10B	ENST00000407467.1	wingless-type MMTV integration site family, member 10B	13	1	0	0	1	2	hsa-miR-210-5p	-0.17	-0.17	N/A
DAGLA	ENST00000257215.5	diacylglycerol lipase, alpha	1262	5	2	3	0	3	hsa-miR-210-5p	-0.17	-0.17	N/A
GSX2	ENST00000326902.2	GS homeobox 2	5	1	0	1	0	0	hsa-miR-210-5p	-0.17	-0.17	N/A
PRND	ENST00000305817.2	prion protein 2 (dublet)	5	1	0	0	1	1	hsa-miR-210-5p	-0.17	-0.17	N/A
UBE2G2	ENST00000345496.2	ubiquitin-conjugating enzyme E2G 2	681	1	0	0	1	1	hsa-miR-210-5p	-0.17	-0.18	N/A
GRAMD1B	ENST00000529750.1	GRAM domain containing 1B	35	1	1	0	0	0	hsa-miR-210-5p	-0.17	-0.2	N/A
EMP1	ENST00000256951.5	epithelial membrane protein 1	814	1	0	0	1	1	hsa-miR-210-5p	-0.17	-0.18	N/A
ZNF500	ENST00000219478.6	zinc finger protein 500	14	1	0	1	0	1	hsa-miR-210-5p	-0.17	-0.2	N/A
TBC1D13	ENST00000372648.5	TBC1 domain family, member 13	2204	2	1	1	0	0	hsa-miR-210-5p	-0.17	-0.17	N/A
EGFLAM	ENST00000322350.5	EGF-like, fibronectin type III and laminin G domains	123	1	0	1	0	0	hsa-miR-210-5p	-0.17	-0.17	N/A
ZNF720	ENST00000534369.1	zinc finger protein 720	19	1	0	1	0	0	hsa-miR-210-5p	-0.17	-0.17	N/A
ARMCX6	ENST00000361910.4	armadillo repeat containing, X-linked 6	5	1	0	1	0	0	hsa-miR-210-5p	-0.17	-0.17	N/A
RP11-93B14.6	ENST00000370520.3	HCG2018282; Uncharacterized protein	5	1	0	1	0	0	hsa-miR-210-5p	-0.17	-0.17	N/A
CUBN	ENST00000377833.4	cubilin (intrinsic factor-cobalamin receptor)	5	1	1	0	0	0	hsa-miR-210-5p	-0.17	-0.17	N/A
GCSAML	ENST00000366488.4	germinal center-associated, signaling and motility-like	5	1	0	0	1	0	hsa-miR-210-5p	-0.17	-0.17	N/A
OPRK1	ENST00000265572.3	opioid receptor, kappa 1	5	1	1	0	0	0	hsa-miR-210-5p	-0.17	-0.17	N/A
SYNC	ENST00000409190.3	syncoilin, intermediate filament protein	353	1	0	0	1	0	hsa-miR-210-5p	-0.17	-0.18	N/A
AMDHD1	ENST00000266736.2	amidohydrolase domain containing 1	16	1	0	1	0	0	hsa-miR-210-5p	-0.17	-0.21	N/A
EREG	ENST00000244869.2	epiregulin	5	1	0	0	1	2	hsa-miR-210-5p	-0.17	-0.17	N/A
SDC1	ENST00000254351.4	syndecan 1	3152	2	0	2	0	0	hsa-miR-210-5p	-0.17	-0.17	N/A
BICD2	ENST00000356884.6	bicaudal D homolog 2 (Drosophila)	38	2	0	1	1	0	hsa-miR-210-5p	-0.17	-0.32	N/A
SHE	ENST00000304760.2	Src homology 2 domain containing E	9	2	0	1	1	0	hsa-miR-210-5p	-0.17	-0.31	N/A
CTDSPL	ENST00000443503.2	CTD (carboxy-terminal domain, RNA polymerase II, polypeptide A) small phosphatase-like	372	1	0	1	0	0	hsa-miR-210-5p	-0.17	-0.22	N/A
MAPK13	ENST00000211287.4	mitogen-activated protein kinase 13	499	3	0	2	1	1	hsa-miR-210-5p	-0.17	-0.18	N/A
PPP6R3	ENST00000393800.2	protein phosphatase 6, regulatory subunit 3	400	1	0	1	0	1	hsa-miR-210-5p	-0.17	-0.18	N/A
GPATCH2L	ENST00000553588.1	G patch domain containing 2-like	96	2	0	2	0	0	hsa-miR-210-5p	-0.17	-0.42	N/A
FAM19A4	ENST00000295569.7	family with sequence similarity 19 (chemokine (C-C motif)-like), member A4	5	1	0	0	1	0	hsa-miR-210-5p	-0.17	-0.17	N/A
RPS6KC1	ENST00000366960.3	ribosomal protein S6 kinase, 52kDa, polypeptide 1	57	1	0	1	0	0	hsa-miR-210-5p	-0.17	-0.17	N/A
GABRA4	ENST00000264318.3	gamma-aminobutyric acid (GABA) A receptor, alpha 4	5	2	0	0	2	0	hsa-miR-210-5p	-0.17	-0.17	N/A
EPHA7	ENST00000369303.4	EPH receptor A7	213	1	0	0	1	0	hsa-miR-210-5p	-0.17	-0.17	N/A
KPNA1	ENST00000344337.6	karyopherin alpha 1 (importin alpha 5)	1030	1	0	0	1	1	hsa-miR-210-5p	-0.17	-0.18	N/A
DNAJB2	ENST00000336576.5	DnaJ (Hsp40) homolog, subfamily B, member 2	2187	1	0	0	1	1	hsa-miR-210-5p	-0.17	-0.17	N/A
ZNF594	ENST00000399604.4	zinc finger protein 594	29	1	0	0	1	0	hsa-miR-210-5p	-0.17	-0.17	N/A
TCP10	ENST00000366827.2	t-complex 10	5	1	0	1	0	0	hsa-miR-210-5p	-0.17	-0.17	N/A
CCR3	ENST00000545097.1	chemokine (C-C motif) receptor 3	5	1	0	1	0	0	hsa-miR-210-5p	-0.17	-0.17	N/A
ASCL5	ENST00000449188.2	achaete-scute complex homolog 5 (Drosophila)	12	1	0	0	1	1	hsa-miR-210-5p	-0.17	-0.17	N/A
SCUBE1	ENST00000290460.7	signal peptide, CUB domain, EGF-like 1	7	1	0	0	1	0	hsa-miR-210-5p	-0.17	-0.17	N/A
EGR3	ENST00000317216.2	early growth response 3	21	2	0	2	0	1	hsa-miR-210-5p	-0.17	-0.17	N/A
C3orf62	ENST00000343010.3	chromosome 3 open reading frame 62	146	1	0	1	0	0	hsa-miR-210-5p	-0.17	-0.17	N/A
KANK1	ENST00000382303.1	KN motif and ankyrin repeat domains 1	6	1	0	0	1	0	hsa-miR-210-5p	-0.17	-0.17	N/A
CHST3	ENST00000373115.4	carbohydrate (chondroitin 6) sulfotransferase 3	217	2	0	1	1	3	hsa-miR-210-5p	-0.17	-0.17	N/A
CHDH	ENST00000315251.6	choline dehydrogenase	249	3	1	0	2	0	hsa-miR-210-5p	-0.17	-0.39	N/A
C17orf107	ENST00000381365.3	chromosome 17 open reading frame 107	11	1	0	1	0	0	hsa-miR-210-5p	-0.17	-0.17	N/A
WFIKKN2	ENST00000311378.4	WAP, follistatin/kazal, immunoglobulin, kunitz and netrin domain containing 2	10	1	0	0	1	0	hsa-miR-210-5p	-0.17	-0.17	N/A
ZSCAN23	ENST00000289788.4	zinc finger and SCAN domain containing 23	5	1	0	0	1	0	hsa-miR-210-5p	-0.17	-0.17	N/A
SLC6A8	ENST00000253122.5	solute carrier family 6 (neurotransmitter transporter), member 8	5	1	0	0	1	0	hsa-miR-210-5p	-0.17	-0.17	N/A
ST8SIA5	ENST00000315087.7	ST8 alpha-N-acetyl-neuraminide alpha-2,8-sialyltransferase 5	7	1	0	1	0	0	hsa-miR-210-5p	-0.17	-0.17	N/A
FOXJ2	ENST00000162391.3	forkhead box J2	9	1	0	0	1	0	hsa-miR-210-5p	-0.17	-0.17	N/A
VTCN1	ENST00000359008.4	V-set domain containing T cell activation inhibitor 1	5	1	0	1	0	0	hsa-miR-210-5p	-0.17	-0.17	N/A
NOL12	ENST00000359114.4	nucleolar protein 12	536	1	0	0	1	1	hsa-miR-210-5p	-0.17	-0.23	N/A
TNFAIP2	ENST00000560869.1	tumor necrosis factor, alpha-induced protein 2	442	3	1	2	0	0	hsa-miR-210-5p	-0.17	-0.17	N/A
ANGPTL2	ENST00000373425.3	angiopoietin-like 2	39	1	0	0	1	0	hsa-miR-210-5p	-0.17	-0.17	N/A
CHD4	ENST00000544484.1	chromodomain helicase DNA binding protein 4	145	1	0	0	1	0	hsa-miR-210-5p	-0.17	-0.17	N/A
RAF1	ENST00000251849.4	v-raf-1 murine leukemia viral oncogene homolog 1	2422	1	0	1	0	0	hsa-miR-210-5p	-0.17	-0.17	N/A
DNAJC22	ENST00000549441.2	DnaJ (Hsp40) homolog, subfamily C, member 22	84	1	0	1	0	0	hsa-miR-210-5p	-0.17	-0.17	N/A
TMEM181	ENST00000367090.3	transmembrane protein 181	924	1	0	1	0	1	hsa-miR-210-5p	-0.17	-0.17	N/A
PRR26	ENST00000381489.5	proline rich 26	5	1	0	1	0	0	hsa-miR-210-5p	-0.17	-0.17	N/A
SLC25A47	ENST00000361529.3	solute carrier family 25, member 47	5	1	0	1	0	2	hsa-miR-210-5p	-0.17	-0.17	N/A
RAB42	ENST00000373826.3	RAB42, member RAS oncogene family	11	1	0	1	0	0	hsa-miR-210-5p	-0.17	-0.17	N/A
ARPC4	ENST00000397261.3	actin related protein 2/3 complex, subunit 4, 20kDa	2513	1	0	1	0	1	hsa-miR-210-5p	-0.17	-0.2	N/A
BMP8A	ENST00000331593.5	bone morphogenetic protein 8a	13	2	0	2	0	1	hsa-miR-210-5p	-0.17	-0.2	N/A
GPN2	ENST00000374135.4	GPN-loop GTPase 2	97	1	0	0	1	1	hsa-miR-210-5p	-0.17	-0.2	N/A
C17orf82	ENST00000335108.2	chromosome 17 open reading frame 82	10	2	0	2	0	0	hsa-miR-210-5p	-0.17	-0.37	N/A
MAT1A	ENST00000372213.3	methionine adenosyltransferase I, alpha	19	2	0	2	0	1	hsa-miR-210-5p	-0.17	-0.17	N/A
CDK8	ENST00000381527.3	cyclin-dependent kinase 8	280	1	0	0	1	0	hsa-miR-210-5p	-0.17	-0.17	N/A
SCARB1	ENST00000339570.5	scavenger receptor class B, member 1	186	1	0	1	0	0	hsa-miR-210-5p	-0.17	-0.17	N/A
PTGIR	ENST00000291294.2	prostaglandin I2 (prostacyclin) receptor (IP)	20	1	0	0	1	0	hsa-miR-210-5p	-0.17	-0.17	N/A
HRH3	ENST00000340177.5	histamine receptor H3	5	2	0	2	0	1	hsa-miR-210-5p	-0.17	-0.17	N/A
GPR132	ENST00000329797.3	G protein-coupled receptor 132	5	1	0	1	0	0	hsa-miR-210-5p	-0.17	-0.17	N/A
ERBB3	ENST00000267101.3	v-erb-b2 avian erythroblastic leukemia viral oncogene homolog 3	926	1	0	0	1	0	hsa-miR-210-5p	-0.17	-0.17	N/A
RABIF	ENST00000367262.3	RAB interacting factor	948	2	0	1	1	0	hsa-miR-210-5p	-0.17	-0.33	N/A
SYPL2	ENST00000369872.3	synaptophysin-like 2	69	1	0	1	0	0	hsa-miR-210-5p	-0.17	-0.17	N/A
TAF8	ENST00000372977.3	TAF8 RNA polymerase II, TATA box binding protein (TBP)-associated factor, 43kDa	135	1	0	1	0	1	hsa-miR-210-5p	-0.17	-0.17	N/A
S1PR3	ENST00000358157.2	sphingosine-1-phosphate receptor 3	70	1	0	1	0	0	hsa-miR-210-5p	-0.17	-0.17	N/A
TYSND1	ENST00000335494.5	trypsin domain containing 1	35	2	0	2	0	1	hsa-miR-210-5p	-0.17	-0.17	N/A
FAM198A	ENST00000430121.2	family with sequence similarity 198, member A	25	1	0	0	1	0	hsa-miR-210-5p	-0.17	-0.17	N/A
COL8A2	ENST00000303143.4	collagen, type VIII, alpha 2	15	1	0	0	1	1	hsa-miR-210-5p	-0.17	-0.17	N/A
SRRM2	ENST00000301740.8	serine/arginine repetitive matrix 2	5111	1	0	0	1	0	hsa-miR-210-5p	-0.17	-0.17	N/A
KRT77	ENST00000341809.3	keratin 77	5	1	0	0	1	0	hsa-miR-210-5p	-0.17	-0.17	N/A
DAW1	ENST00000373666.2	dynein assembly factor with WDR repeat domains 1	82	1	0	0	1	0	hsa-miR-210-5p	-0.17	-0.17	N/A
OLFM4	ENST00000219022.2	olfactomedin 4	5	1	0	0	1	0	hsa-miR-210-5p	-0.17	-0.17	N/A
RUNDC3A	ENST00000426726.3	RUN domain containing 3A	11	1	0	1	0	0	hsa-miR-210-5p	-0.17	-0.17	N/A
GOSR2	ENST00000576910.2	golgi SNAP receptor complex member 2	1099	2	1	1	0	0	hsa-miR-210-5p	-0.16	-0.41	N/A
ZNF417	ENST00000312026.5	zinc finger protein 417	19	3	0	3	0	1	hsa-miR-210-5p	-0.16	-0.22	N/A
SH3PXD2A	ENST00000369774.4	SH3 and PX domains 2A	152	2	0	0	2	1	hsa-miR-210-5p	-0.16	-0.18	N/A
BAK1	ENST00000442998.2	BCL2-antagonist/killer 1	15	2	0	2	0	1	hsa-miR-210-5p	-0.16	-0.24	N/A
C1QTNF6	ENST00000337843.2	C1q and tumor necrosis factor related protein 6	30	1	1	0	0	0	hsa-miR-210-5p	-0.16	-0.16	N/A
OCRL	ENST00000371113.4	oculocerebrorenal syndrome of Lowe	818	1	0	1	0	0	hsa-miR-210-5p	-0.16	-0.16	N/A
GATM	ENST00000396659.3	glycine amidinotransferase (L-arginine:glycine amidinotransferase)	586	1	0	0	1	0	hsa-miR-210-5p	-0.16	-0.16	N/A
P2RX6	ENST00000413302.2	purinergic receptor P2X, ligand-gated ion channel, 6	10	2	0	1	1	1	hsa-miR-210-5p	-0.16	-0.16	N/A
GRPEL2	ENST00000329271.3	GrpE-like 2, mitochondrial (E. coli)	79	1	0	1	0	0	hsa-miR-210-5p	-0.16	-0.18	N/A
STC2	ENST00000265087.4	stanniocalcin 2	1112	2	0	1	1	0	hsa-miR-210-5p	-0.16	-0.17	N/A
IPO8	ENST00000256079.4	importin 8	228	1	0	1	0	1	hsa-miR-210-5p	-0.16	-0.16	N/A
ABCD3	ENST00000394233.2	ATP-binding cassette, sub-family D (ALD), member 3	53	1	0	0	1	0	hsa-miR-210-5p	-0.16	-0.16	N/A
SHISA6	ENST00000441885.3	shisa family member 6	5	1	0	0	1	4	hsa-miR-210-5p	-0.16	-0.16	N/A
MOGAT2	ENST00000526712.1	monoacylglycerol O-acyltransferase 2	5	1	0	0	1	1	hsa-miR-210-5p	-0.16	-0.16	N/A
FAM133A	ENST00000538690.1	family with sequence similarity 133, member A	14	1	0	0	1	0	hsa-miR-210-5p	-0.16	-0.16	N/A
TAGLN2	ENST00000368096.1	transgelin 2	2192	1	0	1	0	1	hsa-miR-210-5p	-0.16	-0.16	N/A
RAB3D	ENST00000222120.3	RAB3D, member RAS oncogene family	111	2	0	1	1	1	hsa-miR-210-5p	-0.16	-0.17	N/A
PRY2	ENST00000303804.1	PTPN13-like, Y-linked 2	5	1	0	0	1	0	hsa-miR-210-5p	-0.16	-0.16	N/A
FCGR2B	ENST00000358671.5	Fc fragment of IgG, low affinity IIb, receptor (CD32)	5	1	0	0	1	0	hsa-miR-210-5p	-0.16	-0.16	N/A
SYT2	ENST00000367267.1	synaptotagmin II	5	1	0	1	0	3	hsa-miR-210-5p	-0.16	-0.16	N/A
MTMR2	ENST00000346299.5	myotubularin related protein 2	625	1	0	0	1	0	hsa-miR-210-5p	-0.16	-0.16	N/A
PCSK2	ENST00000377899.1	proprotein convertase subtilisin/kexin type 2	9	1	0	0	1	1	hsa-miR-210-5p	-0.16	-0.16	N/A
GRIA1	ENST00000285900.5	glutamate receptor, ionotropic, AMPA 1	5	1	1	0	0	0	hsa-miR-210-5p	-0.16	-0.16	N/A
PRY	ENST00000303728.1	PTPN13-like, Y-linked	5	1	0	0	1	0	hsa-miR-210-5p	-0.16	-0.16	N/A
UBE2Z	ENST00000360943.5	ubiquitin-conjugating enzyme E2Z	3688	1	0	1	0	0	hsa-miR-210-5p	-0.16	-0.16	N/A
PWWP2A	ENST00000456329.3	PWWP domain containing 2A	272	1	0	0	1	0	hsa-miR-210-5p	-0.16	-0.16	N/A
VSTM4	ENST00000332853.4	V-set and transmembrane domain containing 4	59	3	0	0	3	0	hsa-miR-210-5p	-0.16	-0.5	N/A
SFN	ENST00000339276.4	stratifin	5	1	0	1	0	0	hsa-miR-210-5p	-0.16	-0.16	N/A
DGKQ	ENST00000273814.3	diacylglycerol kinase, theta 110kDa	184	1	1	0	0	2	hsa-miR-210-5p	-0.16	-0.16	N/A
PPM1M	ENST00000409502.3	protein phosphatase, Mg2+/Mn2+ dependent, 1M	5	1	0	0	1	0	hsa-miR-210-5p	-0.16	-0.16	N/A
ZNF502	ENST00000296091.4	zinc finger protein 502	18	1	0	0	1	0	hsa-miR-210-5p	-0.16	-0.16	N/A
ETV5	ENST00000306376.5	ets variant 5	1085	1	0	0	1	1	hsa-miR-210-5p	-0.16	-0.16	N/A
MFSD2B	ENST00000338315.4	major facilitator superfamily domain containing 2B	8	1	0	1	0	0	hsa-miR-210-5p	-0.16	-0.16	N/A
WDR86	ENST00000334493.6	WD repeat domain 86	5	1	0	1	0	1	hsa-miR-210-5p	-0.16	-0.16	N/A
SLC36A2	ENST00000335244.4	solute carrier family 36 (proton/amino acid symporter), member 2	5	1	0	0	1	0	hsa-miR-210-5p	-0.16	-0.16	N/A
RTP1	ENST00000312295.4	receptor (chemosensory) transporter protein 1	5	1	0	1	0	1	hsa-miR-210-5p	-0.16	-0.16	N/A
STAG2	ENST00000371160.1	stromal antigen 2	216	1	0	0	1	0	hsa-miR-210-5p	-0.16	-0.16	N/A
MAPK8IP1	ENST00000241014.2	mitogen-activated protein kinase 8 interacting protein 1	80	1	0	0	1	0	hsa-miR-210-5p	-0.16	-0.16	N/A
MNT	ENST00000174618.4	MNT, MAX dimerization protein	146	2	0	2	0	2	hsa-miR-210-5p	-0.16	-0.17	N/A
ANGPT4	ENST00000381922.3	angiopoietin 4	5	3*	0	1	1	2	hsa-miR-210-5p	-0.16	-0.34	N/A
HTR6	ENST00000289753.1	5-hydroxytryptamine (serotonin) receptor 6, G protein-coupled	16	2	0	1	1	1	hsa-miR-210-5p	-0.16	-0.24	N/A
MFN2	ENST00000444836.1	mitofusin 2	1096	3	1	2	0	2	hsa-miR-210-5p	-0.16	-0.16	N/A
GAL3ST3	ENST00000312006.4	galactose-3-O-sulfotransferase 3	5	1	0	1	0	1	hsa-miR-210-5p	-0.16	-0.16	N/A
COL27A1	ENST00000356083.3	collagen, type XXVII, alpha 1	620	1	0	0	1	0	hsa-miR-210-5p	-0.16	-0.16	N/A
RFX2	ENST00000303657.5	regulatory factor X, 2 (influences HLA class II expression)	148	1	0	0	1	0	hsa-miR-210-5p	-0.16	-0.16	N/A
POTEI	ENST00000451531.2	POTE ankyrin domain family, member I	5	3	0	1	2	0	hsa-miR-210-5p	-0.16	-0.16	N/A
ZNF517	ENST00000359971.3	zinc finger protein 517	20	1	0	0	1	0	hsa-miR-210-5p	-0.16	-0.16	N/A
BEND3	ENST00000369042.1	BEN domain containing 3	13	1	0	1	0	1	hsa-miR-210-5p	-0.16	-0.19	N/A
IGF2BP1	ENST00000290341.3	insulin-like growth factor 2 mRNA binding protein 1	460	3	0	0	3	3	hsa-miR-210-5p	-0.16	-0.25	N/A
PER2	ENST00000254658.3	period circadian clock 2	106	2	0	1	1	2	hsa-miR-210-5p	-0.16	-0.16	N/A
P2RX7	ENST00000328963.5	purinergic receptor P2X, ligand-gated ion channel, 7	5	1	0	1	0	0	hsa-miR-210-5p	-0.16	-0.16	N/A
TRH	ENST00000302649.3	thyrotropin-releasing hormone	5	1	0	0	1	0	hsa-miR-210-5p	-0.16	-0.16	N/A
ADM2	ENST00000395738.2	adrenomedullin 2	129	2	0	1	1	1	hsa-miR-210-5p	-0.16	-0.17	N/A
IGFBP5	ENST00000233813.4	insulin-like growth factor binding protein 5	10709	2	0	1	1	2	hsa-miR-210-5p	-0.16	-0.25	N/A
TLN2	ENST00000561311.1	talin 2	371	3	1	1	1	1	hsa-miR-210-5p	-0.16	-0.2	N/A
NUCKS1	ENST00000367142.4	nuclear casein kinase and cyclin-dependent kinase substrate 1	1692	1	0	1	0	0	hsa-miR-210-5p	-0.16	-0.19	N/A
FSTL1	ENST00000295633.3	follistatin-like 1	6788	1	0	1	0	0	hsa-miR-210-5p	-0.16	-0.17	N/A
SLC23A2	ENST00000338244.1	solute carrier family 23 (ascorbic acid transporter), member 2	121	3	1	1	1	0	hsa-miR-210-5p	-0.16	-0.18	N/A
SLC38A9	ENST00000396865.2	solute carrier family 38, member 9	156	1	0	0	1	1	hsa-miR-210-5p	-0.16	-0.29	N/A
S100A7A	ENST00000368729.4	S100 calcium binding protein A7A	5	1	1	0	0	0	hsa-miR-210-5p	-0.16	-0.16	N/A
ILF3	ENST00000449870.1	interleukin enhancer binding factor 3, 90kDa	1758	2	0	0	2	2	hsa-miR-210-5p	-0.16	-0.26	N/A
PIK3CB	ENST00000477593.1	phosphatidylinositol-4,5-bisphosphate 3-kinase, catalytic subunit beta	437	1	0	0	1	0	hsa-miR-210-5p	-0.16	-0.17	N/A
PM20D2	ENST00000275072.4	peptidase M20 domain containing 2	2171	1	0	1	0	0	hsa-miR-210-5p	-0.16	-0.16	N/A
CD8A	ENST00000456996.2	CD8a molecule	34	1	0	0	1	1	hsa-miR-210-5p	-0.16	-0.16	N/A
NCAPD3	ENST00000534548.2	non-SMC condensin II complex, subunit D3	990	1	0	1	0	0	hsa-miR-210-5p	-0.16	-0.16	N/A
TNNT3	ENST00000278317.6	troponin T type 3 (skeletal, fast)	5	1	0	1	0	0	hsa-miR-210-5p	-0.16	-0.16	N/A
TBP	ENST00000230354.6	TATA box binding protein	1997	1	0	0	1	0	hsa-miR-210-5p	-0.16	-0.16	N/A
RP11-480I12.4	ENST00000330493.5	Putative inactive alpha-1,3-mannosyl-glycoprotein 4-beta-N-acetylglucosaminyltransferase-like protein LOC641515	5	1	0	0	1	0	hsa-miR-210-5p	-0.16	-0.16	N/A
CACNB4	ENST00000539935.1	calcium channel, voltage-dependent, beta 4 subunit	57	1	0	0	1	1	hsa-miR-210-5p	-0.16	-0.16	N/A
NUDCD3	ENST00000355451.7	NudC domain containing 3	659	2	0	1	1	1	hsa-miR-210-5p	-0.16	-0.29	N/A
SGTB	ENST00000381007.4	small glutamine-rich tetratricopeptide repeat (TPR)-containing, beta	205	1	0	0	1	0	hsa-miR-210-5p	-0.16	-0.19	N/A
FADS2	ENST00000257261.6	fatty acid desaturase 2	285	1	0	0	1	4	hsa-miR-210-5p	-0.16	-0.2	N/A
SLC27A4	ENST00000300456.4	solute carrier family 27 (fatty acid transporter), member 4	523	1	0	1	0	1	hsa-miR-210-5p	-0.16	-0.17	N/A
BCL2	ENST00000398117.1	B-cell CLL/lymphoma 2	55	1	1	0	0	0	hsa-miR-210-5p	-0.16	-0.18	N/A
PFAS	ENST00000314666.6	phosphoribosylformylglycinamidine synthase	901	1	0	1	0	0	hsa-miR-210-5p	-0.16	-0.16	N/A
SCEL	ENST00000377246.3	sciellin	5	1	0	0	1	0	hsa-miR-210-5p	-0.16	-0.16	N/A
MYB	ENST00000367814.4	v-myb avian myeloblastosis viral oncogene homolog	39	1	0	0	1	0	hsa-miR-210-5p	-0.16	-0.16	N/A
CA13	ENST00000321764.3	carbonic anhydrase XIII	42	1	0	0	1	0	hsa-miR-210-5p	-0.16	-0.16	N/A
ATP2B3	ENST00000370186.1	ATPase, Ca++ transporting, plasma membrane 3	5	2*	1	0	0	1	hsa-miR-210-5p	-0.16	-0.16	N/A
SYT9	ENST00000318881.6	synaptotagmin IX	5	1	0	0	1	0	hsa-miR-210-5p	-0.16	-0.16	N/A
C1QL4	ENST00000334221.3	complement component 1, q subcomponent-like 4	238	1	0	0	1	0	hsa-miR-210-5p	-0.16	-0.16	N/A
MDFI	ENST00000373050.4	MyoD family inhibitor	14	1	0	0	1	1	hsa-miR-210-5p	-0.16	-0.25	N/A
CATSPER4	ENST00000456354.2	cation channel, sperm associated 4	5	1	0	1	0	1	hsa-miR-210-5p	-0.16	-0.16	N/A
RFNG	ENST00000310496.4	RFNG O-fucosylpeptide 3-beta-N-acetylglucosaminyltransferase	242	1	0	1	0	0	hsa-miR-210-5p	-0.16	-0.16	N/A
PLEKHA7	ENST00000531066.1	pleckstrin homology domain containing, family A member 7	40	2	0	1	1	1	hsa-miR-210-5p	-0.16	-0.16	N/A
PAX5	ENST00000358127.4	paired box 5	5	1	0	0	1	4	hsa-miR-210-5p	-0.16	-0.16	N/A
ARID3B	ENST00000346246.5	AT rich interactive domain 3B (BRIGHT-like)	11	1	0	0	1	0	hsa-miR-210-5p	-0.16	-0.16	N/A
SYNDIG1	ENST00000376862.3	synapse differentiation inducing 1	5	1	0	1	0	0	hsa-miR-210-5p	-0.16	-0.16	N/A
MEOX1	ENST00000318579.4	mesenchyme homeobox 1	5	1	0	1	0	0	hsa-miR-210-5p	-0.16	-0.16	N/A
TFCP2L1	ENST00000263707.5	transcription factor CP2-like 1	36	8	2	3	3	2	hsa-miR-210-5p	-0.16	-0.47	N/A
EMCN	ENST00000296420.4	endomucin	5	1	0	0	1	0	hsa-miR-210-5p	-0.16	-0.16	N/A
SORBS2	ENST00000284776.7	sorbin and SH3 domain containing 2	1279	1	0	1	0	0	hsa-miR-210-5p	-0.16	-0.17	N/A
MYO1C	ENST00000359786.5	myosin IC	1073	2	1	1	0	0	hsa-miR-210-5p	-0.16	-0.16	N/A
CNP	ENST00000393892.3	2',3'-cyclic nucleotide 3' phosphodiesterase	399	4*	0	2	1	1	hsa-miR-210-5p	-0.16	-0.33	N/A
BTD	ENST00000303498.5	biotinidase	183	3	1	2	0	1	hsa-miR-210-5p	-0.16	-0.2	N/A
C9orf62	ENST00000320778.2	chromosome 9 open reading frame 62	5	2	0	2	0	0	hsa-miR-210-5p	-0.15	-0.15	N/A
ISG20L2	ENST00000313146.6	interferon stimulated exonuclease gene 20kDa-like 2	89	1	0	0	1	0	hsa-miR-210-5p	-0.15	-0.15	N/A
MUC1	ENST00000457295.2	mucin 1, cell surface associated	388	1	0	0	1	0	hsa-miR-210-5p	-0.15	-0.15	N/A
CHCHD5	ENST00000409719.1	coiled-coil-helix-coiled-coil-helix domain containing 5	1577	1	0	0	1	1	hsa-miR-210-5p	-0.15	-0.15	N/A
NUAK1	ENST00000261402.2	NUAK family, SNF1-like kinase, 1	489	2	0	1	1	0	hsa-miR-210-5p	-0.15	-0.15	N/A
CYP4F11	ENST00000248041.8	cytochrome P450, family 4, subfamily F, polypeptide 11	8	1	0	0	1	0	hsa-miR-210-5p	-0.15	-0.15	N/A
BCAS1	ENST00000371440.3	breast carcinoma amplified sequence 1	0	1	0	1	0	0	hsa-miR-210-5p	-0.15	-0.15	N/A
ANKS1B	ENST00000546960.1	ankyrin repeat and sterile alpha motif domain containing 1B	21	1	0	0	1	0	hsa-miR-210-5p	-0.15	-0.15	N/A
PTGFR	ENST00000370756.3	prostaglandin F receptor (FP)	20	1	0	1	0	0	hsa-miR-210-5p	-0.15	-0.15	N/A
SFTPC	ENST00000521315.1	surfactant protein C	5	1	0	1	0	0	hsa-miR-210-5p	-0.15	-0.15	N/A
TPCN2	ENST00000294309.3	two pore segment channel 2	629	5	0	4	1	0	hsa-miR-210-5p	-0.15	-0.37	N/A
ZBTB34	ENST00000319119.4	zinc finger and BTB domain containing 34	726	1	0	0	1	0	hsa-miR-210-5p	-0.15	-0.16	N/A
CEP164	ENST00000278935.3	centrosomal protein 164kDa	79	1	0	1	0	0	hsa-miR-210-5p	-0.15	-0.17	N/A
DCUN1D3	ENST00000324344.4	DCN1, defective in cullin neddylation 1, domain containing 3	53	3	0	1	2	2	hsa-miR-210-5p	-0.15	-0.29	N/A
NPLOC4	ENST00000572760.1	nuclear protein localization 4 homolog (S. cerevisiae)	1360	1	0	1	0	3	hsa-miR-210-5p	-0.15	-0.17	N/A
ERBB4	ENST00000342788.4	v-erb-b2 avian erythroblastic leukemia viral oncogene homolog 4	27	3	0	3	0	0	hsa-miR-210-5p	-0.15	-0.16	N/A
DENND6B	ENST00000413817.3	DENN/MADD domain containing 6B	15	1	1	0	0	2	hsa-miR-210-5p	-0.15	-0.27	N/A
PAPOLB	ENST00000404991.1	poly(A) polymerase beta (testis specific)	5	1	0	0	1	0	hsa-miR-210-5p	-0.15	-0.15	N/A
POLA2	ENST00000265465.3	polymerase (DNA directed), alpha 2, accessory subunit	2627	2	0	0	2	0	hsa-miR-210-5p	-0.15	-0.16	N/A
PKP3	ENST00000331563.2	plakophilin 3	167	1	0	0	1	1	hsa-miR-210-5p	-0.15	-0.15	N/A
UMODL1	ENST00000400424.2	uromodulin-like 1	5	1	1	0	0	1	hsa-miR-210-5p	-0.15	-0.15	N/A
ADRB3	ENST00000345060.3	adrenoceptor beta 3	5	1	0	0	1	0	hsa-miR-210-5p	-0.15	-0.15	N/A
DSC1	ENST00000257197.3	desmocollin 1	7	1	0	0	1	0	hsa-miR-210-5p	-0.15	-0.15	N/A
GNPNAT1	ENST00000216410.3	glucosamine-phosphate N-acetyltransferase 1	429	1	1	0	0	1	hsa-miR-210-5p	-0.15	-0.22	N/A
UBE2J2	ENST00000347370.2	ubiquitin-conjugating enzyme E2, J2	3002	2	0	1	1	0	hsa-miR-210-5p	-0.15	-0.2	N/A
PDE2A	ENST00000334456.5	phosphodiesterase 2A, cGMP-stimulated	75	2	0	1	1	1	hsa-miR-210-5p	-0.15	-0.15	N/A
TXNL4B	ENST00000268483.3	thioredoxin-like 4B	200	1	0	1	0	0	hsa-miR-210-5p	-0.15	-0.16	N/A
RAB3A	ENST00000222256.4	RAB3A, member RAS oncogene family	10	1	0	1	0	1	hsa-miR-210-5p	-0.15	-0.15	N/A
KDM4A	ENST00000372396.3	lysine (K)-specific demethylase 4A	257	1	0	1	0	1	hsa-miR-210-5p	-0.15	-0.15	N/A
ASH1L	ENST00000368346.3	ash1 (absent, small, or homeotic)-like (Drosophila)	56	1	0	0	1	0	hsa-miR-210-5p	-0.15	-0.15	N/A
ITGA3	ENST00000007722.7	integrin, alpha 3 (antigen CD49C, alpha 3 subunit of VLA-3 receptor)	197	2	0	2	0	0	hsa-miR-210-5p	-0.15	-0.16	N/A
ALPL	ENST00000374840.3	alkaline phosphatase, liver/bone/kidney	251	1	0	0	1	0	hsa-miR-210-5p	-0.15	-0.15	N/A
DRD2	ENST00000355319.2	dopamine receptor D2	5	1	1	0	0	0	hsa-miR-210-5p	-0.15	-0.15	N/A
MUC6	ENST00000421673.2	mucin 6, oligomeric mucus/gel-forming	5	2	0	2	0	1	hsa-miR-210-5p	-0.15	-0.15	N/A
RPH3A	ENST00000415485.3	rabphilin 3A homolog (mouse)	5	1	0	1	0	0	hsa-miR-210-5p	-0.15	-0.15	N/A
PRR18	ENST00000322583.3	proline rich 18	15	1	0	0	1	1	hsa-miR-210-5p	-0.15	-0.15	N/A
ARHGEF39	ENST00000343259.3	Rho guanine nucleotide exchange factor (GEF) 39	141	1	1	0	0	0	hsa-miR-210-5p	-0.15	-0.35	N/A
F7	ENST00000375581.3	coagulation factor VII (serum prothrombin conversion accelerator)	458	1	0	0	1	0	hsa-miR-210-5p	-0.15	-0.15	N/A
ZNF74	ENST00000357502.5	zinc finger protein 74	142	1	1	0	0	0	hsa-miR-210-5p	-0.15	-0.34	N/A
TAS2R5	ENST00000247883.4	taste receptor, type 2, member 5	16	2	0	0	2	0	hsa-miR-210-5p	-0.15	-0.27	N/A
AGMAT	ENST00000375826.3	agmatine ureohydrolase (agmatinase)	331	1	1	0	0	0	hsa-miR-210-5p	-0.15	-0.22	N/A
DAB2	ENST00000339788.6	Dab, mitogen-responsive phosphoprotein, homolog 2 (Drosophila)	2866	1	0	1	0	0	hsa-miR-210-5p	-0.15	-0.2	N/A
AK9	ENST00000285397.5	adenylate kinase 9	124	1	0	0	1	0	hsa-miR-210-5p	-0.15	-0.15	N/A
KCNE1L	ENST00000372101.2	KCNE1-like	9	1	0	1	0	0	hsa-miR-210-5p	-0.15	-0.15	N/A
LRRC45	ENST00000306688.3	leucine rich repeat containing 45	101	1	0	1	0	0	hsa-miR-210-5p	-0.15	-0.15	N/A
TRIM46	ENST00000334634.4	tripartite motif containing 46	69	1	0	1	0	0	hsa-miR-210-5p	-0.15	-0.15	N/A
TSPAN9	ENST00000537971.1	tetraspanin 9	1410	1	1	0	0	0	hsa-miR-210-5p	-0.15	-0.3	N/A
ITGAM	ENST00000544665.3	integrin, alpha M (complement component 3 receptor 3 subunit)	10	1	0	1	0	0	hsa-miR-210-5p	-0.15	-0.15	N/A
TFR2	ENST00000431692.1	transferrin receptor 2	330	1	0	0	1	1	hsa-miR-210-5p	-0.15	-0.15	N/A
KCNAB3	ENST00000303790.2	potassium voltage-gated channel, shaker-related subfamily, beta member 3	35	1	0	1	0	1	hsa-miR-210-5p	-0.15	-0.29	N/A
SDHAF1	ENST00000378887.2	succinate dehydrogenase complex assembly factor 1	2317	2	1	0	1	0	hsa-miR-210-5p	-0.15	-0.33	N/A
MRPL35	ENST00000337109.4	mitochondrial ribosomal protein L35	860	1	0	1	0	0	hsa-miR-210-5p	-0.15	-0.16	N/A
KIF6	ENST00000287152.7	kinesin family member 6	12	4	0	2	2	1	hsa-miR-210-5p	-0.15	-0.2	N/A
DCTN3	ENST00000447983.2	dynactin 3 (p22)	1816	1	0	0	1	0	hsa-miR-210-5p	-0.15	-0.15	N/A
SH3GL2	ENST00000380607.4	SH3-domain GRB2-like 2	125	1	0	1	0	0	hsa-miR-210-5p	-0.15	-0.15	N/A
MC2R	ENST00000327606.3	melanocortin 2 receptor (adrenocorticotropic hormone)	5	1	0	0	1	0	hsa-miR-210-5p	-0.15	-0.15	N/A
AP1M1	ENST00000291439.3	adaptor-related protein complex 1, mu 1 subunit	416	1	0	1	0	1	hsa-miR-210-5p	-0.15	-0.15	N/A
LAMP1	ENST00000332556.4	lysosomal-associated membrane protein 1	566	1	0	1	0	0	hsa-miR-210-5p	-0.15	-0.15	N/A
TMC3	ENST00000558726.1	transmembrane channel-like 3	5	1	0	0	1	1	hsa-miR-210-5p	-0.15	-0.15	N/A
SCRT1	ENST00000332135.4	scratch homolog 1, zinc finger protein (Drosophila)	5	2	1	1	0	2	hsa-miR-210-5p	-0.15	-0.15	N/A
DIRAS2	ENST00000375765.3	DIRAS family, GTP-binding RAS-like 2	5	1	0	0	1	0	hsa-miR-210-5p	-0.15	-0.15	N/A
SUV420H2	ENST00000255613.3	suppressor of variegation 4-20 homolog 2 (Drosophila)	265	1	0	0	1	0	hsa-miR-210-5p	-0.15	-0.15	N/A
YKT6	ENST00000223369.2	YKT6 v-SNARE homolog (S. cerevisiae)	2409	1	0	1	0	0	hsa-miR-210-5p	-0.15	-0.15	N/A
FOSL2	ENST00000379619.1	FOS-like antigen 2	2255	3	1	2	0	3	hsa-miR-210-5p	-0.15	-0.34	N/A
AMN	ENST00000299155.5	amnion associated transmembrane protein	71	2	0	2	0	1	hsa-miR-210-5p	-0.15	-0.33	N/A
AMDHD2	ENST00000302956.4	amidohydrolase domain containing 2	488	3	1	1	1	2	hsa-miR-210-5p	-0.15	-0.44	N/A
PTP4A1	ENST00000370651.3	protein tyrosine phosphatase type IVA, member 1	5740	1	0	1	0	0	hsa-miR-210-5p	-0.15	-0.21	N/A
PPP2R5D	ENST00000485511.1	protein phosphatase 2, regulatory subunit B', delta	1755	2	0	2	0	1	hsa-miR-210-5p	-0.15	-0.15	N/A
TMEM127	ENST00000258439.3	transmembrane protein 127	296	1	0	1	0	3	hsa-miR-210-5p	-0.15	-0.19	N/A
ZNF182	ENST00000376943.3	zinc finger protein 182	20	1	0	0	1	0	hsa-miR-210-5p	-0.15	-0.15	N/A
PTPRT	ENST00000373187.1	protein tyrosine phosphatase, receptor type, T	5	3	0	1	2	1	hsa-miR-210-5p	-0.15	-0.15	N/A
BAI1	ENST00000517894.1	brain-specific angiogenesis inhibitor 1	5	1	1	0	0	0	hsa-miR-210-5p	-0.15	-0.15	N/A
B4GALNT4	ENST00000329962.6	beta-1,4-N-acetyl-galactosaminyl transferase 4	3266	1	0	0	1	0	hsa-miR-210-5p	-0.15	-0.15	N/A
SDK2	ENST00000392650.3	sidekick cell adhesion molecule 2	8	4	1	2	1	1	hsa-miR-210-5p	-0.15	-0.15	N/A
C1orf131	ENST00000318906.2	chromosome 1 open reading frame 131	4176	1	0	0	1	0	hsa-miR-210-5p	-0.15	-0.15	N/A
ELF3	ENST00000367284.5	E74-like factor 3 (ets domain transcription factor, epithelial-specific )	231	1	0	1	0	0	hsa-miR-210-5p	-0.15	-0.15	N/A
LARGE	ENST00000354992.2	like-glycosyltransferase	411	1	0	1	0	0	hsa-miR-210-5p	-0.15	-0.15	N/A
ZBTB26	ENST00000373656.3	zinc finger and BTB domain containing 26	83	1	0	0	1	0	hsa-miR-210-5p	-0.15	-0.16	N/A
EPHB4	ENST00000360620.3	EPH receptor B4	350	1	0	1	0	0	hsa-miR-210-5p	-0.15	-0.18	N/A
KCNK12	ENST00000327876.4	potassium channel, subfamily K, member 12	5	2	0	1	1	1	hsa-miR-210-5p	-0.15	-0.15	N/A
ZNF341	ENST00000342427.2	zinc finger protein 341	10	1	0	1	0	0	hsa-miR-210-5p	-0.15	-0.15	N/A
PIK3AP1	ENST00000339364.5	phosphoinositide-3-kinase adaptor protein 1	14	1	0	0	1	0	hsa-miR-210-5p	-0.15	-0.17	N/A
PTGDR2	ENST00000332539.4	prostaglandin D2 receptor 2	170	1	0	0	1	1	hsa-miR-210-5p	-0.15	-0.15	N/A
TMEM151B	ENST00000451188.2	transmembrane protein 151B	5	2	0	1	1	1	hsa-miR-210-5p	-0.15	-0.15	N/A
A4GALT	ENST00000401850.1	alpha 1,4-galactosyltransferase	21	1	0	1	0	0	hsa-miR-210-5p	-0.15	-0.15	N/A
ADARB2	ENST00000381312.1	adenosine deaminase, RNA-specific, B2 (non-functional)	9	1	1	0	0	3	hsa-miR-210-5p	-0.15	-0.15	N/A
ADAMTS16	ENST00000274181.7	ADAM metallopeptidase with thrombospondin type 1 motif, 16	12	1	0	0	1	0	hsa-miR-210-5p	-0.15	-0.15	N/A
SCN7A	ENST00000409855.1	sodium channel, voltage-gated, type VII, alpha subunit	5	1	0	1	0	0	hsa-miR-210-5p	-0.15	-0.15	N/A
ZZEF1	ENST00000381638.2	zinc finger, ZZ-type with EF-hand domain 1	83	2*	0	0	1	2	hsa-miR-210-5p	-0.15	-0.18	N/A
ANO4	ENST00000392979.3	anoctamin 4	128	1	0	0	1	0	hsa-miR-210-5p	-0.15	-0.15	N/A
CACHD1	ENST00000371073.2	cache domain containing 1	2071	1	0	0	1	0	hsa-miR-210-5p	-0.15	-0.15	N/A
PIANP	ENST00000534837.1	PILR alpha associated neural protein	8	1	0	1	0	1	hsa-miR-210-5p	-0.15	-0.15	N/A
NPDC1	ENST00000371600.3	neural proliferation, differentiation and control, 1	2154	1	0	0	1	0	hsa-miR-210-5p	-0.15	-0.15	N/A
PRRC2C	ENST00000367742.3	proline-rich coiled-coil 2C	5	1	0	0	1	0	hsa-miR-210-5p	-0.15	-0.15	N/A
MEGF8	ENST00000334370.4	multiple EGF-like-domains 8	28	2	0	1	1	0	hsa-miR-210-5p	-0.15	-0.15	N/A
C7orf13	ENST00000333319.6	chromosome 7 open reading frame 13	14	1	0	1	0	0	hsa-miR-210-5p	-0.15	-0.15	N/A
OMP	ENST00000529803.1	olfactory marker protein	9	1	0	1	0	1	hsa-miR-210-5p	-0.15	-0.15	N/A
CLEC2L	ENST00000422142.2	C-type lectin domain family 2, member L	194	1	0	0	1	0	hsa-miR-210-5p	-0.15	-0.15	N/A
ALDH7A1	ENST00000409134.3	aldehyde dehydrogenase 7 family, member A1	2007	1	0	1	0	0	hsa-miR-210-5p	-0.15	-0.17	N/A
OTUB1	ENST00000538426.1	OTU domain, ubiquitin aldehyde binding 1	2977	2	0	2	0	2	hsa-miR-210-5p	-0.15	-0.37	N/A
PTPRD	ENST00000381196.4	protein tyrosine phosphatase, receptor type, D	101	1	1	0	0	0	hsa-miR-210-5p	-0.15	-0.27	N/A
RASSF3	ENST00000542104.1	Ras association (RalGDS/AF-6) domain family member 3	461	1	0	0	1	1	hsa-miR-210-5p	-0.15	-0.15	N/A
MAFK	ENST00000343242.4	v-maf avian musculoaponeurotic fibrosarcoma oncogene homolog K	322	2	0	1	1	0	hsa-miR-210-5p	-0.15	-0.15	N/A
ZFYVE27	ENST00000393677.4	zinc finger, FYVE domain containing 27	565	1	0	1	0	0	hsa-miR-210-5p	-0.15	-0.15	N/A
ZNF710	ENST00000268154.4	zinc finger protein 710	5	1	0	0	1	0	hsa-miR-210-5p	-0.15	-0.15	N/A
TREH	ENST00000529101.1	trehalase (brush-border membrane glycoprotein)	5	1	0	1	0	1	hsa-miR-210-5p	-0.15	-0.15	N/A
AKT1S1	ENST00000391833.1	AKT1 substrate 1 (proline-rich)	754	1	0	1	0	1	hsa-miR-210-5p	-0.15	-0.15	N/A
EGFR	ENST00000275493.2	epidermal growth factor receptor	632	2	1	0	1	1	hsa-miR-210-5p	-0.15	-0.16	N/A
TPD52L2	ENST00000346249.4	tumor protein D52-like 2	4185	1	0	1	0	1	hsa-miR-210-5p	-0.15	-0.16	N/A
POLL	ENST00000370168.3	polymerase (DNA directed), lambda	139	1	0	1	0	2	hsa-miR-210-5p	-0.15	-0.21	N/A
ZBTB7A	ENST00000322357.4	zinc finger and BTB domain containing 7A	37	5	0	5	0	1	hsa-miR-210-5p	-0.15	-0.17	N/A
TNFAIP8L1	ENST00000327473.4	tumor necrosis factor, alpha-induced protein 8-like 1	603	2	0	2	0	0	hsa-miR-210-5p	-0.15	-0.18	N/A
EZH1	ENST00000428826.2	enhancer of zeste homolog 1 (Drosophila)	70	1	0	1	0	1	hsa-miR-210-5p	-0.14	-0.14	N/A
NUTM2F	ENST00000335456.7	NUT family member 2F	5	3	0	3	0	2	hsa-miR-210-5p	-0.14	-0.14	N/A
KIF1B	ENST00000377086.1	kinesin family member 1B	234	3	0	1	2	0	hsa-miR-210-5p	-0.14	-0.14	N/A
C15orf27	ENST00000388942.3	chromosome 15 open reading frame 27	17	1	0	1	0	0	hsa-miR-210-5p	-0.14	-0.14	N/A
RNF185	ENST00000326132.6	ring finger protein 185	97	1	0	1	0	0	hsa-miR-210-5p	-0.14	-0.14	N/A
AGAP2	ENST00000257897.3	ArfGAP with GTPase domain, ankyrin repeat and PH domain 2	12	3*	0	1	1	2	hsa-miR-210-5p	-0.14	-0.2	N/A
CST9	ENST00000376971.3	cystatin 9 (testatin)	5	1	0	0	1	1	hsa-miR-210-5p	-0.14	-0.14	N/A
HOXB9	ENST00000311177.5	homeobox B9	8	1	0	0	1	1	hsa-miR-210-5p	-0.14	-0.24	N/A
IL2RA	ENST00000379959.3	interleukin 2 receptor, alpha	5	1	0	0	1	0	hsa-miR-210-5p	-0.14	-0.14	N/A
TAP2	ENST00000374897.2	transporter 2, ATP-binding cassette, sub-family B (MDR/TAP)	466	1	0	1	0	0	hsa-miR-210-5p	-0.14	-0.14	N/A
CDC14B	ENST00000265659.2	cell division cycle 14B	2	2	0	1	1	1	hsa-miR-210-5p	-0.14	-0.14	N/A
LIMD2	ENST00000259006.3	LIM domain containing 2	90	4	0	1	3	0	hsa-miR-210-5p	-0.14	-0.58	N/A
DNASE1L1	ENST00000369809.1	deoxyribonuclease I-like 1	16	1	0	1	0	1	hsa-miR-210-5p	-0.14	-0.19	N/A
ABHD6	ENST00000295962.4	abhydrolase domain containing 6	289	1	0	0	1	0	hsa-miR-210-5p	-0.14	-0.15	N/A
TRMT2A	ENST00000404751.3	tRNA methyltransferase 2 homolog A (S. cerevisiae)	455	2	0	2	0	2	hsa-miR-210-5p	-0.14	-0.18	N/A
MMP11	ENST00000215743.3	matrix metallopeptidase 11 (stromelysin 3)	1719	1	0	1	0	0	hsa-miR-210-5p	-0.14	-0.14	N/A
CABP7	ENST00000216144.3	calcium binding protein 7	12	1	0	1	0	2	hsa-miR-210-5p	-0.14	-0.14	N/A
ITGAX	ENST00000268296.4	integrin, alpha X (complement component 3 receptor 4 subunit)	5	1	1	0	0	1	hsa-miR-210-5p	-0.14	-0.14	N/A
GIT1	ENST00000225394.3	G protein-coupled receptor kinase interacting ArfGAP 1	18	2	0	1	1	0	hsa-miR-210-5p	-0.14	-0.14	N/A
NACC2	ENST00000371753.1	NACC family member 2, BEN and BTB (POZ) domain containing	172	3	2	1	0	1	hsa-miR-210-5p	-0.14	-0.21	N/A
AIG1	ENST00000357847.4	androgen-induced 1	1226	1	0	0	1	0	hsa-miR-210-5p	-0.14	-0.28	N/A
ARRB1	ENST00000420843.2	arrestin, beta 1	598	1	0	0	1	2	hsa-miR-210-5p	-0.14	-0.17	N/A
ACSS2	ENST00000336325.4	acyl-CoA synthetase short-chain family member 2	4548	1	0	1	0	0	hsa-miR-210-5p	-0.14	-0.14	N/A
PPCDC	ENST00000342932.3	phosphopantothenoylcysteine decarboxylase	26	2	0	2	0	0	hsa-miR-210-5p	-0.14	-0.16	N/A
KLHDC8A	ENST00000367155.3	kelch domain containing 8A	8	1	0	0	1	0	hsa-miR-210-5p	-0.14	-0.14	N/A
MXRA5	ENST00000217939.6	matrix-remodelling associated 5	5	1	0	1	0	0	hsa-miR-210-5p	-0.14	-0.14	N/A
ZNF25	ENST00000302609.7	zinc finger protein 25	11	1	0	0	1	0	hsa-miR-210-5p	-0.14	-0.14	N/A
LPCAT1	ENST00000283415.3	lysophosphatidylcholine acyltransferase 1	298	1	0	1	0	1	hsa-miR-210-5p	-0.14	-0.14	N/A
BZRAP1	ENST00000268893.6	benzodiazapine receptor (peripheral) associated protein 1	26	1	0	1	0	0	hsa-miR-210-5p	-0.14	-0.14	N/A
VAX1	ENST00000369206.5	ventral anterior homeobox 1	8	1	0	1	0	0	hsa-miR-210-5p	-0.14	-0.23	N/A
FANCC	ENST00000289081.3	Fanconi anemia, complementation group C	408	1	1	0	0	1	hsa-miR-210-5p	-0.14	-0.2	N/A
COLGALT1	ENST00000252599.4	collagen beta(1-O)galactosyltransferase 1	427	1	1	0	0	0	hsa-miR-210-5p	-0.14	-0.16	N/A
GCNT4	ENST00000322348.4	glucosaminyl (N-acetyl) transferase 4, core 2	19	1	1	0	0	0	hsa-miR-210-5p	-0.14	-0.2	N/A
FZR1	ENST00000441788.2	fizzy/cell division cycle 20 related 1 (Drosophila)	273	2	0	1	1	3	hsa-miR-210-5p	-0.14	-0.36	N/A
ARSD	ENST00000381154.1	arylsulfatase D	70	1	1	0	0	0	hsa-miR-210-5p	-0.14	-0.28	N/A
HSH2D	ENST00000588246.1	hematopoietic SH2 domain containing	5	1	0	1	0	0	hsa-miR-210-5p	-0.14	-0.14	N/A
PGBD5	ENST00000391860.1	piggyBac transposable element derived 5	20	2*	0	0	1	0	hsa-miR-210-5p	-0.14	-0.14	N/A
TPRN	ENST00000409012.4	taperin	1586	1	0	1	0	0	hsa-miR-210-5p	-0.14	-0.14	N/A
LTBR	ENST00000228918.4	lymphotoxin beta receptor (TNFR superfamily, member 3)	49	1	0	1	0	0	hsa-miR-210-5p	-0.14	-0.14	N/A
SEC24C	ENST00000345254.4	SEC24 family, member C (S. cerevisiae)	8215	1	0	0	1	0	hsa-miR-210-5p	-0.14	-0.14	N/A
TEX9	ENST00000558083.2	testis expressed 9	10	1	1	0	0	0	hsa-miR-210-5p	-0.14	-0.31	N/A
RPRD1A	ENST00000399022.4	regulation of nuclear pre-mRNA domain containing 1A	333	1	0	0	1	0	hsa-miR-210-5p	-0.14	-0.15	N/A
EIF4G1	ENST00000342981.4	eukaryotic translation initiation factor 4 gamma, 1	1027	1	0	0	1	0	hsa-miR-210-5p	-0.14	-0.23	N/A
DLX3	ENST00000434704.2	distal-less homeobox 3	5	1	0	1	0	0	hsa-miR-210-5p	-0.14	-0.14	N/A
RHOBTB3	ENST00000379982.3	Rho-related BTB domain containing 3	487	1	0	0	1	0	hsa-miR-210-5p	-0.14	-0.14	N/A
CISH	ENST00000443053.2	cytokine inducible SH2-containing protein	19	1	0	1	0	0	hsa-miR-210-5p	-0.14	-0.14	N/A
ZNF606	ENST00000341164.4	zinc finger protein 606	14	1	0	0	1	0	hsa-miR-210-5p	-0.14	-0.14	N/A
HTR1F	ENST00000319595.4	5-hydroxytryptamine (serotonin) receptor 1F, G protein-coupled	5	1	0	0	1	0	hsa-miR-210-5p	-0.14	-0.14	N/A
C16orf70	ENST00000219139.3	chromosome 16 open reading frame 70	485	1	1	0	0	0	hsa-miR-210-5p	-0.14	-0.34	N/A
DSCR3	ENST00000309117.6	Down syndrome critical region gene 3	494	1	0	1	0	0	hsa-miR-210-5p	-0.14	-0.21	N/A
DAB2IP	ENST00000408936.3	DAB2 interacting protein	1787	1	0	1	0	3	hsa-miR-210-5p	-0.14	-0.14	N/A
OVCA2	ENST00000572195.1	ovarian tumor suppressor candidate 2	2807	1	0	0	1	0	hsa-miR-210-5p	-0.14	-0.14	N/A
PIGL	ENST00000225609.5	phosphatidylinositol glycan anchor biosynthesis, class L	45	1	0	1	0	1	hsa-miR-210-5p	-0.14	-0.15	N/A
FGF19	ENST00000294312.3	fibroblast growth factor 19	19	1	0	1	0	0	hsa-miR-210-5p	-0.14	-0.14	N/A
ACLY	ENST00000352035.2	ATP citrate lyase	5900	1	0	1	0	0	hsa-miR-210-5p	-0.14	-0.14	N/A
C2orf43	ENST00000440866.2	chromosome 2 open reading frame 43	398	1	0	0	1	0	hsa-miR-210-5p	-0.14	-0.17	N/A
TNNI1	ENST00000361379.4	troponin I type 1 (skeletal, slow)	5	2	0	0	2	2	hsa-miR-210-5p	-0.14	-0.14	N/A
UNK	ENST00000293218.3	unkempt homolog (Drosophila)	124	2	0	1	1	1	hsa-miR-210-5p	-0.14	-0.14	N/A
PACS1	ENST00000320580.4	phosphofurin acidic cluster sorting protein 1	87	1	1	0	0	2	hsa-miR-210-5p	-0.14	-0.14	N/A
NLGN1	ENST00000457714.1	neuroligin 1	36	1	0	0	1	0	hsa-miR-210-5p	-0.14	-0.14	N/A
MTHFR	ENST00000376592.1	methylenetetrahydrofolate reductase (NAD(P)H)	207	5	1	2	2	2	hsa-miR-210-5p	-0.14	-0.34	N/A
DTX1	ENST00000257600.3	deltex homolog 1 (Drosophila)	10	1	0	1	0	2	hsa-miR-210-5p	-0.14	-0.14	N/A
UNC13D	ENST00000207549.4	unc-13 homolog D (C. elegans)	20	2*	0	1	0	0	hsa-miR-210-5p	-0.14	-0.14	N/A
ZNF251	ENST00000292562.7	zinc finger protein 251	38	1	0	1	0	1	hsa-miR-210-5p	-0.14	-0.2	N/A
LIX1L	ENST00000369308.3	Lix1 homolog (mouse)-like	695	1	0	0	1	0	hsa-miR-210-5p	-0.14	-0.17	N/A
PSAPL1	ENST00000319098.4	prosaposin-like 1 (gene/pseudogene)	25	2	0	2	0	2	hsa-miR-210-5p	-0.14	-0.19	N/A
HS2ST1	ENST00000370550.5	heparan sulfate 2-O-sulfotransferase 1	787	1	0	0	1	0	hsa-miR-210-5p	-0.14	-0.16	N/A
FERMT3	ENST00000345728.5	fermitin family member 3	10	1	0	1	0	0	hsa-miR-210-5p	-0.14	-0.14	N/A
ZBTB7C	ENST00000535628.2	zinc finger and BTB domain containing 7C	23	1	1	0	0	2	hsa-miR-210-5p	-0.14	-0.14	N/A
SYNGR1	ENST00000328933.5	synaptogyrin 1	101	1	0	1	0	2	hsa-miR-210-5p	-0.14	-0.14	N/A
KMT2A	ENST00000534358.1	lysine (K)-specific methyltransferase 2A	1092	1	0	0	1	1	hsa-miR-210-5p	-0.14	-0.14	N/A
PLXDC1	ENST00000315392.4	plexin domain containing 1	9	2	0	2	0	1	hsa-miR-210-5p	-0.14	-0.21	N/A
KCNJ14	ENST00000391884.1	potassium inwardly-rectifying channel, subfamily J, member 14	29	1	0	1	0	0	hsa-miR-210-5p	-0.14	-0.17	N/A
XPC	ENST00000285021.7	xeroderma pigmentosum, complementation group C	1827	1	0	0	1	0	hsa-miR-210-5p	-0.14	-0.14	N/A
TBX20	ENST00000408931.3	T-box 20	0	1	0	1	0	0	hsa-miR-210-5p	-0.14	-0.14	N/A
KMO	ENST00000366559.4	kynurenine 3-monooxygenase (kynurenine 3-hydroxylase)	5	1	0	0	1	0	hsa-miR-210-5p	-0.14	-0.14	N/A
SLC12A3	ENST00000438926.2	solute carrier family 12 (sodium/chloride transporter), member 3	5	1	0	0	1	1	hsa-miR-210-5p	-0.14	-0.14	N/A
DACT2	ENST00000366795.3	dishevelled-binding antagonist of beta-catenin 2	48	1	0	1	0	0	hsa-miR-210-5p	-0.14	-0.14	N/A
MED9	ENST00000268711.3	mediator complex subunit 9	256	1	0	1	0	2	hsa-miR-210-5p	-0.14	-0.14	N/A
ATG9B	ENST00000605938.1	autophagy related 9B	5	1	0	1	0	0	hsa-miR-210-5p	-0.14	-0.14	N/A
SUMF1	ENST00000272902.5	sulfatase modifying factor 1	1341	1	0	0	1	0	hsa-miR-210-5p	-0.14	-0.14	N/A
HGSNAT	ENST00000379644.4	heparan-alpha-glucosaminide N-acetyltransferase	865	1	0	0	1	0	hsa-miR-210-5p	-0.14	-0.19	N/A
THSD4	ENST00000355327.3	thrombospondin, type I, domain containing 4	69	2	1	1	0	0	hsa-miR-210-5p	-0.14	-0.16	N/A
SLC16A3	ENST00000581287.1	solute carrier family 16 (monocarboxylate transporter), member 3	16333	3	1	2	0	3	hsa-miR-210-5p	-0.14	-0.41	N/A
MPPED1	ENST00000417669.2	metallophosphoesterase domain containing 1	51	1	0	0	1	0	hsa-miR-210-5p	-0.14	-0.14	N/A
FICD	ENST00000552695.1	FIC domain containing	54	1	0	0	1	0	hsa-miR-210-5p	-0.14	-0.14	N/A
TET2	ENST00000545826.1	tet methylcytosine dioxygenase 2	558	1	0	1	0	0	hsa-miR-210-5p	-0.14	-0.14	N/A
ABCA10	ENST00000416101.2	ATP-binding cassette, sub-family A (ABC1), member 10	7	2	0	0	2	0	hsa-miR-210-5p	-0.14	-0.14	N/A
GRINA	ENST00000313269.5	glutamate receptor, ionotropic, N-methyl D-aspartate-associated protein 1 (glutamate binding)	5637	2	0	1	1	1	hsa-miR-210-5p	-0.14	-0.16	N/A
TRIM63	ENST00000374272.3	tripartite motif containing 63, E3 ubiquitin protein ligase	5	1	0	0	1	1	hsa-miR-210-5p	-0.14	-0.14	N/A
PTPRU	ENST00000428026.2	protein tyrosine phosphatase, receptor type, U	261	1	0	0	1	0	hsa-miR-210-5p	-0.14	-0.14	N/A
TRIM10	ENST00000449742.2	tripartite motif containing 10	7	1	0	0	1	0	hsa-miR-210-5p	-0.14	-0.14	N/A
PDGFB	ENST00000331163.6	platelet-derived growth factor beta polypeptide	5	1	0	0	1	1	hsa-miR-210-5p	-0.14	-0.14	N/A
RELA	ENST00000525693.1	v-rel avian reticuloendotheliosis viral oncogene homolog A	1707	1	0	1	0	2	hsa-miR-210-5p	-0.14	-0.14	N/A
DLG3	ENST00000194900.4	discs, large homolog 3 (Drosophila)	185	2	0	2	0	0	hsa-miR-210-5p	-0.14	-0.22	N/A
GPATCH11	ENST00000409774.1	G patch domain containing 11	113	1	0	1	0	0	hsa-miR-210-5p	-0.14	-0.14	N/A
ZFP3	ENST00000318833.3	ZFP3 zinc finger protein	29	1	0	0	1	1	hsa-miR-210-5p	-0.14	-0.14	N/A
DDAH1	ENST00000535924.2	dimethylarginine dimethylaminohydrolase 1	46	1	1	0	0	0	hsa-miR-210-5p	-0.14	-0.14	N/A
SV2A	ENST00000369146.3	synaptic vesicle glycoprotein 2A	10	1	0	1	0	2	hsa-miR-210-5p	-0.14	-0.14	N/A
GABRA1	ENST00000428797.2	gamma-aminobutyric acid (GABA) A receptor, alpha 1	5	1	0	0	1	0	hsa-miR-210-5p	-0.14	-0.14	N/A
C10orf105	ENST00000441508.2	chromosome 10 open reading frame 105	5	1	0	0	1	0	hsa-miR-210-5p	-0.14	-0.14	N/A
DUSP27	ENST00000443333.1	dual specificity phosphatase 27 (putative)	16	1	0	0	1	0	hsa-miR-210-5p	-0.14	-0.14	N/A
DND1	ENST00000542735.1	DND microRNA-mediated repression inhibitor 1	5	1	0	0	1	1	hsa-miR-210-5p	-0.14	-0.14	N/A
ABCG8	ENST00000272286.2	ATP-binding cassette, sub-family G (WHITE), member 8	197	1	0	1	0	1	hsa-miR-210-5p	-0.13	-0.16	N/A
RBM41	ENST00000372487.1	RNA binding motif protein 41	41	1	1	0	0	0	hsa-miR-210-5p	-0.13	-0.29	N/A
VWA9	ENST00000313182.2	von Willebrand factor A domain containing 9	4511	1	0	1	0	0	hsa-miR-210-5p	-0.13	-0.13	N/A
GGT6	ENST00000301395.3	gamma-glutamyltransferase 6	5	1	0	1	0	0	hsa-miR-210-5p	-0.13	-0.13	N/A
GIMAP5	ENST00000358647.3	GTPase, IMAP family member 5	5	1	0	1	0	0	hsa-miR-210-5p	-0.13	-0.13	N/A
PTPRQ	ENST00000266688.5	protein tyrosine phosphatase, receptor type, Q	0	1	0	1	0	0	hsa-miR-210-5p	-0.13	-0.13	N/A
SNX17	ENST00000233575.2	sorting nexin 17	479	1	0	1	0	1	hsa-miR-210-5p	-0.13	-0.14	N/A
LRRC3C	ENST00000377924.4	leucine rich repeat containing 3C	9	2	0	0	2	1	hsa-miR-210-5p	-0.13	-0.33	N/A
GOLGA3	ENST00000204726.3	golgin A3	944	3	0	2	1	0	hsa-miR-210-5p	-0.13	-0.14	N/A
SH3BP2	ENST00000356331.5	SH3-domain binding protein 2	449	4	0	2	2	3	hsa-miR-210-5p	-0.13	-0.17	N/A
LPAR5	ENST00000329858.4	lysophosphatidic acid receptor 5	5	2*	0	1	0	0	hsa-miR-210-5p	-0.13	-0.13	N/A
MMRN1	ENST00000394980.1	multimerin 1	5	1	0	0	1	0	hsa-miR-210-5p	-0.13	-0.13	N/A
ACSBG1	ENST00000258873.4	acyl-CoA synthetase bubblegum family member 1	5	2	0	1	1	0	hsa-miR-210-5p	-0.13	-0.13	N/A
WNT3	ENST00000225512.5	wingless-type MMTV integration site family, member 3	46	1	0	0	1	1	hsa-miR-210-5p	-0.13	-0.13	N/A
GPR111	ENST00000398742.2	G protein-coupled receptor 111	5	1	0	0	1	0	hsa-miR-210-5p	-0.13	-0.13	N/A
WHSC1L1	ENST00000317025.8	Wolf-Hirschhorn syndrome candidate 1-like 1	481	1	0	0	1	1	hsa-miR-210-5p	-0.13	-0.14	N/A
RARA	ENST00000425707.3	retinoic acid receptor, alpha	560	2	0	2	0	2	hsa-miR-210-5p	-0.13	-0.16	N/A
AKAP5	ENST00000394718.4	A kinase (PRKA) anchor protein 5	75	1	1	0	0	0	hsa-miR-210-5p	-0.13	-0.13	N/A
TRAK1	ENST00000341421.3	trafficking protein, kinesin binding 1	362	1	0	0	1	0	hsa-miR-210-5p	-0.13	-0.14	N/A
PDZD4	ENST00000164640.4	PDZ domain containing 4	7	1	0	1	0	0	hsa-miR-210-5p	-0.13	-0.13	N/A
ZNF213	ENST00000396878.3	zinc finger protein 213	48	1	0	1	0	0	hsa-miR-210-5p	-0.13	-0.13	N/A
BTAF1	ENST00000265990.6	BTAF1 RNA polymerase II, B-TFIID transcription factor-associated, 170kDa	917	1	0	0	1	0	hsa-miR-210-5p	-0.13	-0.16	N/A
TMEM216	ENST00000334888.5	transmembrane protein 216	616	1	0	0	1	0	hsa-miR-210-5p	-0.13	-0.13	N/A
TMEM43	ENST00000306077.4	transmembrane protein 43	2575	2	0	1	1	0	hsa-miR-210-5p	-0.13	-0.24	N/A
HARS2	ENST00000435019.2	histidyl-tRNA synthetase 2, mitochondrial	150	1	0	0	1	0	hsa-miR-210-5p	-0.13	-0.13	N/A
PLCE1	ENST00000371380.3	phospholipase C, epsilon 1	7	1	0	1	0	0	hsa-miR-210-5p	-0.13	-0.13	N/A
PTPRN	ENST00000409251.3	protein tyrosine phosphatase, receptor type, N	387	1	0	0	1	0	hsa-miR-210-5p	-0.13	-0.13	N/A
TXNRD2	ENST00000535882.1	thioredoxin reductase 2	148	2	0	2	0	1	hsa-miR-210-5p	-0.13	-0.13	N/A
ZNF219	ENST00000360947.3	zinc finger protein 219	1023	1	0	1	0	0	hsa-miR-210-5p	-0.13	-0.13	N/A
B3GNT8	ENST00000321702.2	UDP-GlcNAc:betaGal beta-1,3-N-acetylglucosaminyltransferase 8	7	1	0	1	0	0	hsa-miR-210-5p	-0.13	-0.13	N/A
ITGA9	ENST00000264741.5	integrin, alpha 9	9	1	0	0	1	1	hsa-miR-210-5p	-0.13	-0.13	N/A
ACSS1	ENST00000323482.4	acyl-CoA synthetase short-chain family member 1	12	1	0	1	0	0	hsa-miR-210-5p	-0.13	-0.13	N/A
ZNF48	ENST00000320159.2	zinc finger protein 48	426	1	0	0	1	1	hsa-miR-210-5p	-0.13	-0.15	N/A
MUL1	ENST00000264198.3	mitochondrial E3 ubiquitin protein ligase 1	812	1	0	1	0	0	hsa-miR-210-5p	-0.13	-0.13	N/A
EDA2R	ENST00000374719.3	ectodysplasin A2 receptor	64	1	0	1	0	0	hsa-miR-210-5p	-0.13	-0.13	N/A
ZNF37A	ENST00000361085.5	zinc finger protein 37A	11	1	0	1	0	0	hsa-miR-210-5p	-0.13	-0.13	N/A
SERAC1	ENST00000367102.2	serine active site containing 1	129	1	0	0	1	0	hsa-miR-210-5p	-0.13	-0.13	N/A
CACNG7	ENST00000391767.1	calcium channel, voltage-dependent, gamma subunit 7	5	2	0	1	1	1	hsa-miR-210-5p	-0.13	-0.13	N/A
FUK	ENST00000288078.6	fucokinase	67	1	0	1	0	0	hsa-miR-210-5p	-0.13	-0.13	N/A
CRMP1	ENST00000324989.7	collapsin response mediator protein 1	252	1	0	0	1	0	hsa-miR-210-5p	-0.13	-0.13	N/A
KCNN3	ENST00000271915.4	potassium intermediate/small conductance calcium-activated channel, subfamily N, member 3	5	3	0	2	1	1	hsa-miR-210-5p	-0.13	-0.13	N/A
CA12	ENST00000178638.3	carbonic anhydrase XII	42	2	0	1	1	0	hsa-miR-210-5p	-0.13	-0.32	N/A
CENPP	ENST00000375587.3	centromere protein P	85	3	0	3	0	2	hsa-miR-210-5p	-0.13	-0.33	N/A
ARNTL2	ENST00000546179.1	aryl hydrocarbon receptor nuclear translocator-like 2	283	1	0	1	0	2	hsa-miR-210-5p	-0.13	-0.15	N/A
GPR75	ENST00000394705.2	G protein-coupled receptor 75	35	1	1	0	0	0	hsa-miR-210-5p	-0.13	-0.15	N/A
FOXP4	ENST00000373063.3	forkhead box P4	228	2	0	1	1	1	hsa-miR-210-5p	-0.13	-0.15	N/A
CRX	ENST00000221996.7	cone-rod homeobox	5	1	0	0	1	1	hsa-miR-210-5p	-0.13	-0.13	N/A
C1orf159	ENST00000379339.1	chromosome 1 open reading frame 159	179	1	0	1	0	0	hsa-miR-210-5p	-0.13	-0.13	N/A
ARHGEF17	ENST00000263674.3	Rho guanine nucleotide exchange factor (GEF) 17	729	1	1	0	0	1	hsa-miR-210-5p	-0.13	-0.13	N/A
DPYSL3	ENST00000398514.3	dihydropyrimidinase-like 3	5209	1	0	0	1	1	hsa-miR-210-5p	-0.13	-0.13	N/A
PPP2R5B	ENST00000164133.2	protein phosphatase 2, regulatory subunit B', beta	23	1	0	1	0	0	hsa-miR-210-5p	-0.13	-0.13	N/A
SYNGR3	ENST00000248121.2	synaptogyrin 3	223	1	0	1	0	0	hsa-miR-210-5p	-0.13	-0.13	N/A
KCNQ4	ENST00000347132.5	potassium voltage-gated channel, KQT-like subfamily, member 4	46	2	1	1	0	1	hsa-miR-210-5p	-0.13	-0.13	N/A
KLF13	ENST00000307145.3	Kruppel-like factor 13	5	2	0	1	1	1	hsa-miR-210-5p	-0.13	-0.13	N/A
PLCH2	ENST00000449969.1	phospholipase C, eta 2	5	1	0	0	1	1	hsa-miR-210-5p	-0.13	-0.13	N/A
PHB	ENST00000300408.3	prohibitin	759	1	0	0	1	0	hsa-miR-210-5p	-0.13	-0.13	N/A
HPSE2	ENST00000370546.1	heparanase 2	12	3	1	0	2	1	hsa-miR-210-5p	-0.13	-0.24	N/A
DPY19L3	ENST00000586987.1	dpy-19-like 3 (C. elegans)	146	1	0	0	1	0	hsa-miR-210-5p	-0.13	-0.13	N/A
AQP4	ENST00000383168.4	aquaporin 4	10	1	0	0	1	0	hsa-miR-210-5p	-0.13	-0.17	N/A
ST3GAL2	ENST00000342907.2	ST3 beta-galactoside alpha-2,3-sialyltransferase 2	102	1	0	1	0	0	hsa-miR-210-5p	-0.13	-0.13	N/A
KCNS1	ENST00000306117.1	potassium voltage-gated channel, delayed-rectifier, subfamily S, member 1	5	1	0	0	1	0	hsa-miR-210-5p	-0.13	-0.13	N/A
KLHL22	ENST00000328879.4	kelch-like family member 22	76	1	0	0	1	0	hsa-miR-210-5p	-0.13	-0.13	N/A
DSCAM	ENST00000400454.1	Down syndrome cell adhesion molecule	5	1	0	0	1	0	hsa-miR-210-5p	-0.13	-0.13	N/A
CEL	ENST00000372080.4	carboxyl ester lipase	8	1	0	1	0	0	hsa-miR-210-5p	-0.13	-0.13	N/A
ZNF524	ENST00000591046.1	zinc finger protein 524	451	1	0	1	0	0	hsa-miR-210-5p	-0.13	-0.13	N/A
HNRNPDL	ENST00000602300.1	heterogeneous nuclear ribonucleoprotein D-like	217	1	0	1	0	0	hsa-miR-210-5p	-0.13	-0.19	N/A
UBB	ENST00000302182.3	ubiquitin B	1869	2	1	0	1	0	hsa-miR-210-5p	-0.13	-0.58	N/A
ATOX1	ENST00000521264.1	antioxidant 1 copper chaperone	43	1	0	0	1	0	hsa-miR-210-5p	-0.13	-0.14	N/A
PMEPA1	ENST00000341744.3	prostate transmembrane protein, androgen induced 1	736	1	0	0	1	1	hsa-miR-210-5p	-0.13	-0.21	N/A
IQCE	ENST00000402050.2	IQ motif containing E	687	1	1	0	0	1	hsa-miR-210-5p	-0.13	-0.13	N/A
SEMA6D	ENST00000355997.3	sema domain, transmembrane domain (TM), and cytoplasmic domain, (semaphorin) 6D	179	1	0	1	0	0	hsa-miR-210-5p	-0.13	-0.13	N/A
RASL10A	ENST00000401450.3	RAS-like, family 10, member A	5	1	0	1	0	0	hsa-miR-210-5p	-0.13	-0.13	N/A
SH3BP1	ENST00000357436.4	SH3-domain binding protein 1	2333	1	0	0	1	0	hsa-miR-210-5p	-0.13	-0.13	N/A
ZBTB4	ENST00000380599.4	zinc finger and BTB domain containing 4	1039	2	1	0	1	0	hsa-miR-210-5p	-0.13	-0.13	N/A
PXDC1	ENST00000380283.4	PX domain containing 1	1727	1	0	1	0	0	hsa-miR-210-5p	-0.13	-0.13	N/A
ZNF276	ENST00000289816.5	zinc finger protein 276	94	1	1	0	0	1	hsa-miR-210-5p	-0.13	-0.38	N/A
OSBPL7	ENST00000007414.3	oxysterol binding protein-like 7	25	1	0	0	1	0	hsa-miR-210-5p	-0.13	-0.13	N/A
MLXIP	ENST00000319080.7	MLX interacting protein	69	2	1	0	1	2	hsa-miR-210-5p	-0.13	-0.13	N/A
LRRC14	ENST00000292524.1	leucine rich repeat containing 14	469	2	0	2	0	1	hsa-miR-210-5p	-0.13	-0.17	N/A
FSTL4	ENST00000265342.7	follistatin-like 4	60	1	0	1	0	1	hsa-miR-210-5p	-0.13	-0.16	N/A
TMEM141	ENST00000290079.8	transmembrane protein 141	11443	1	0	0	1	3	hsa-miR-210-5p	-0.13	-0.39	N/A
YIPF2	ENST00000586748.1	Yip1 domain family, member 2	517	3	0	2	1	1	hsa-miR-210-5p	-0.13	-0.58	N/A
PPME1	ENST00000328257.8	protein phosphatase methylesterase 1	343	2	0	1	1	0	hsa-miR-210-5p	-0.13	-0.13	N/A
KCNJ12	ENST00000583088.1	potassium inwardly-rectifying channel, subfamily J, member 12	9	2	0	2	0	3	hsa-miR-210-5p	-0.13	-0.13	N/A
GPR97	ENST00000333493.4	G protein-coupled receptor 97	8	1	0	0	1	0	hsa-miR-210-5p	-0.13	-0.13	N/A
SLC1A2	ENST00000278379.3	solute carrier family 1 (glial high affinity glutamate transporter), member 2	5	1	0	0	1	0	hsa-miR-210-5p	-0.13	-0.13	N/A
MARVELD1	ENST00000285605.6	MARVEL domain containing 1	2470	1	0	1	0	1	hsa-miR-210-5p	-0.13	-0.13	N/A
KLHL3	ENST00000541417.1	kelch-like family member 3	40	1	0	0	1	0	hsa-miR-210-5p	-0.13	-0.15	N/A
PSKH1	ENST00000291041.5	protein serine kinase H1	699	1	1	0	0	0	hsa-miR-210-5p	-0.13	-0.13	N/A
ACSF3	ENST00000317447.4	acyl-CoA synthetase family member 3	40	1	0	1	0	0	hsa-miR-210-5p	-0.13	-0.16	N/A
EIF4EBP2	ENST00000373218.4	eukaryotic translation initiation factor 4E binding protein 2	690	1	0	1	0	0	hsa-miR-210-5p	-0.13	-0.19	N/A
GAL3ST4	ENST00000423751.1	galactose-3-O-sulfotransferase 4	33	1	0	0	1	0	hsa-miR-210-5p	-0.13	-0.15	N/A
PTRF	ENST00000357037.5	polymerase I and transcript release factor	987	1	1	0	0	1	hsa-miR-210-5p	-0.13	-0.13	N/A
C11orf72	ENST00000333139.3	chromosome 11 open reading frame 72	5	1	0	0	1	0	hsa-miR-210-5p	-0.13	-0.13	N/A
INO80E	ENST00000563197.1	INO80 complex subunit E	3687	1	0	1	0	0	hsa-miR-210-5p	-0.13	-0.13	N/A
TCTE1	ENST00000371505.4	t-complex-associated-testis-expressed 1	34	1	0	1	0	0	hsa-miR-210-5p	-0.13	-0.13	N/A
TRNP1	ENST00000522111.2	TMF1-regulated nuclear protein 1	4046	1	0	1	0	2	hsa-miR-210-5p	-0.13	-0.13	N/A
GIMAP6	ENST00000328902.5	GTPase, IMAP family member 6	5	1	0	0	1	1	hsa-miR-210-5p	-0.13	-0.13	N/A
ATP1A4	ENST00000368081.4	ATPase, Na+/K+ transporting, alpha 4 polypeptide	5	1	0	0	1	0	hsa-miR-210-5p	-0.13	-0.13	N/A
TAS1R3	ENST00000339381.5	taste receptor, type 1, member 3	7	1	0	0	1	0	hsa-miR-210-5p	-0.13	-0.13	N/A
INTS1	ENST00000404767.3	integrator complex subunit 1	6	1	0	1	0	0	hsa-miR-210-5p	-0.13	-0.13	N/A
RASAL2	ENST00000448150.3	RAS protein activator like 2	950	1	0	1	0	0	hsa-miR-210-5p	-0.13	-0.13	N/A
DCPS	ENST00000263579.4	decapping enzyme, scavenger	320	1	0	0	1	3	hsa-miR-210-5p	-0.13	-0.48	N/A
RASL12	ENST00000220062.4	RAS-like, family 12	39	1	0	1	0	0	hsa-miR-210-5p	-0.12	-0.12	N/A
GLTSCR1	ENST00000396720.3	glioma tumor suppressor candidate region gene 1	36	1	0	0	1	0	hsa-miR-210-5p	-0.12	-0.12	N/A
ZFYVE1	ENST00000318876.5	zinc finger, FYVE domain containing 1	5	1	0	1	0	1	hsa-miR-210-5p	-0.12	-0.12	N/A
ARHGEF9	ENST00000253401.6	Cdc42 guanine nucleotide exchange factor (GEF) 9	13	1	1	0	0	1	hsa-miR-210-5p	-0.12	-0.12	N/A
ACVR1B	ENST00000257963.4	activin A receptor, type IB	3319	2	0	2	0	1	hsa-miR-210-5p	-0.12	-0.12	N/A
POLR2F	ENST00000442738.2	polymerase (RNA) II (DNA directed) polypeptide F	134	2	0	2	0	0	hsa-miR-210-5p	-0.12	-0.29	N/A
NT5C	ENST00000582170.1	5', 3'-nucleotidase, cytosolic	649	1	0	1	0	0	hsa-miR-210-5p	-0.12	-0.12	N/A
BIRC3	ENST00000532808.1	baculoviral IAP repeat containing 3	9	1	0	0	1	0	hsa-miR-210-5p	-0.12	-0.12	N/A
NTRK2	ENST00000395882.1	neurotrophic tyrosine kinase, receptor, type 2	48	1	0	0	1	2	hsa-miR-210-5p	-0.12	-0.12	N/A
SEMA7A	ENST00000261918.4	semaphorin 7A, GPI membrane anchor (John Milton Hagen blood group)	65	1	0	1	0	2	hsa-miR-210-5p	-0.12	-0.35	N/A
FAXC	ENST00000389677.5	failed axon connections homolog (Drosophila)	95	1	1	0	0	1	hsa-miR-210-5p	-0.12	-0.19	N/A
TRPC1	ENST00000273482.6	transient receptor potential cation channel, subfamily C, member 1	18	1	0	0	1	0	hsa-miR-210-5p	-0.12	-0.12	N/A
UNC119B	ENST00000344651.4	unc-119 homolog B (C. elegans)	5	1	0	1	0	0	hsa-miR-210-5p	-0.12	-0.12	N/A
SLC6A16	ENST00000335875.4	solute carrier family 6, member 16	17	1	0	0	1	0	hsa-miR-210-5p	-0.12	-0.12	N/A
SLC16A6	ENST00000327268.4	solute carrier family 16, member 6	17	1	0	0	1	0	hsa-miR-210-5p	-0.12	-0.12	N/A
GLIS3	ENST00000324333.10	GLIS family zinc finger 3	47	1	1	0	0	0	hsa-miR-210-5p	-0.12	-0.12	N/A
ZNF444	ENST00000592949.1	zinc finger protein 444	1792	1	0	0	1	1	hsa-miR-210-5p	-0.12	-0.12	N/A
TBKBP1	ENST00000361722.3	TBK1 binding protein 1	173	1	0	1	0	1	hsa-miR-210-5p	-0.12	-0.12	N/A
RAB11FIP5	ENST00000258098.6	RAB11 family interacting protein 5 (class I)	81	2	0	2	0	1	hsa-miR-210-5p	-0.12	-0.14	N/A
[truncated: 2,047 more rows]
