# Supplementary material for: TINCR inhibits the proliferation and invasion of laryngeal squamous cell carcinoma by regulating miR-210/BTG2
Source: BMC Cancer. 2021 Jun 29;21:753. doi: 10.1186/s12885-021-08513-0 (PMC8243464; doi:10.1186/s12885-021-08513-0)
Supplement: Supplementary file 2 — Additional file 2: Supplementary Table 2. TINCR mirna predict result1 miRDB. [file 12885_2021_8513_MOESM2_ESM.xls]

## Sheet: Sheet2
Target Detail	Target Rank	Target Score	miRNA Name	Gene Symbol
	1	100	hsa-miR-4524a-3p	submission
	2	99	hsa-miR-6127	submission
	3	99	hsa-miR-6133	submission
	4	99	hsa-miR-6130	submission
	5	99	hsa-miR-6129	submission
	6	99	hsa-miR-4510	submission
	7	98	hsa-miR-4311	submission
	8	97	hsa-miR-4756-3p	submission
	9	95	hsa-miR-4441	submission
	10	95	hsa-miR-6739-5p	submission
	11	94	hsa-miR-4786-5p	submission
	12	93	hsa-miR-6733-5p	submission
	13	93	hsa-miR-1236-5p	submission
	14	92	hsa-miR-3153	submission
	15	92	hsa-miR-4728-5p	submission
	16	91	hsa-miR-6760-5p	submission
	17	91	hsa-miR-4722-5p	submission
	18	90	hsa-miR-6856-5p	submission
	19	90	hsa-miR-6758-5p	submission
	20	90	hsa-miR-616-5p	submission
	21	90	hsa-miR-373-5p	submission
	22	90	hsa-miR-371b-5p	submission
	23	90	hsa-miR-3919	submission
	24	89	hsa-miR-4644	submission
	25	89	hsa-miR-7106-5p	submission
	26	89	hsa-miR-6785-5p	submission
	27	89	hsa-miR-3202	submission
	28	87	hsa-miR-6778-3p	submission
	29	87	hsa-miR-5197-3p	submission
	30	87	hsa-miR-6883-5p	submission
	31	87	hsa-miR-149-3p	submission
	32	87	hsa-miR-5196-5p	submission
	33	87	hsa-miR-4747-5p	submission
	34	87	hsa-miR-4270	submission
	35	87	hsa-miR-5702	submission
	36	86	hsa-miR-5787	submission
	37	86	hsa-miR-6754-5p	submission
	38	85	hsa-miR-1827	submission
	39	85	hsa-miR-6827-5p	submission
	40	84	hsa-miR-4306	submission
	41	84	hsa-miR-4693-3p	submission
	42	84	hsa-miR-4505	submission
	43	84	hsa-miR-6887-3p	submission
	44	83	hsa-miR-6797-5p	submission
	45	83	hsa-miR-1249-5p	submission
	46	82	hsa-miR-6829-5p	submission
	47	82	hsa-miR-6511b-5p	submission
	48	82	hsa-miR-8485	submission
	49	82	hsa-miR-6811-5p	submission
	50	82	hsa-miR-6873-5p	submission
	51	82	hsa-miR-4319	submission
	52	81	hsa-miR-6510-5p	submission
	53	81	hsa-miR-766-3p	submission
	54	81	hsa-miR-6780b-5p	submission
	55	81	hsa-miR-4725-3p	submission
	56	81	hsa-miR-1252-5p	submission
	57	80	hsa-miR-874-5p	submission
	58	80	hsa-miR-4694-3p	submission
	59	80	hsa-miR-4768-3p	submission
	60	79	hsa-miR-4297	submission
	61	79	hsa-miR-4739	submission
	62	79	hsa-miR-185-5p	submission
	63	79	hsa-miR-4271	submission
	64	78	hsa-miR-3922-5p	submission
	65	78	hsa-miR-4755-3p	submission
	66	77	hsa-miR-6511a-5p	submission
	67	77	hsa-miR-4756-5p	submission
	68	77	hsa-miR-1321	submission
	69	77	hsa-miR-647	submission
	70	77	hsa-miR-10394-5p	submission
	71	77	hsa-miR-3175	submission
	72	77	hsa-miR-6762-3p	submission
	73	76	hsa-miR-6799-5p	submission
	74	76	hsa-miR-504-3p	submission
	75	75	hsa-miR-7515	submission
	76	75	hsa-miR-4691-3p	submission
	77	75	hsa-miR-4534	submission
	78	75	hsa-miR-6763-5p	submission
	79	74	hsa-miR-4648	submission
	80	74	hsa-miR-619-5p	submission
	81	74	hsa-miR-6847-5p	submission
	82	74	hsa-miR-8085	submission
	83	74	hsa-miR-6731-5p	submission
	84	73	hsa-miR-6780a-5p	submission
	85	73	hsa-miR-3150a-3p	submission
	86	73	hsa-miR-4673	submission
	87	73	hsa-miR-1910-3p	submission
	88	72	hsa-miR-6720-5p	submission
	89	72	hsa-miR-6512-3p	submission
	90	72	hsa-miR-6779-5p	submission
	91	72	hsa-miR-3689c	submission
	92	72	hsa-miR-3689b-3p	submission
	93	72	hsa-miR-3689a-3p	submission
	94	72	hsa-miR-30b-3p	submission
	95	72	hsa-miR-1273h-5p	submission
	96	72	hsa-miR-6849-3p	submission
	97	72	hsa-miR-922	submission
	98	72	hsa-miR-1205	submission
	99	71	hsa-miR-6077	submission
	100	71	hsa-miR-4516	submission
	101	71	hsa-miR-3156-3p	submission
	102	71	hsa-miR-939-5p	submission
	103	71	hsa-miR-1343-5p	submission
	104	71	hsa-miR-6088	submission
	105	71	hsa-miR-4770	submission
	106	71	hsa-miR-143-3p	submission
	107	71	hsa-miR-6770-5p	submission
	108	70	hsa-miR-5692a	submission
	109	70	hsa-miR-4279	submission
	110	69	hsa-miR-4645-5p	submission
	111	69	hsa-miR-5001-3p	submission
	112	68	hsa-miR-6875-5p	submission
	113	68	hsa-miR-6852-5p	submission
	114	68	hsa-miR-4667-3p	submission
	115	68	hsa-miR-296-5p	submission
	116	68	hsa-miR-1304-3p	submission
	117	68	hsa-miR-1976	submission
	118	68	hsa-miR-2467-3p	submission
	119	68	hsa-miR-6825-5p	submission
	120	67	hsa-miR-3652	submission
	121	67	hsa-miR-6165	submission
	122	67	hsa-miR-939-3p	submission
	123	67	hsa-miR-760	submission
	124	67	hsa-miR-12128	submission
	125	66	hsa-miR-4722-3p	submission
	126	66	hsa-miR-4486	submission
	127	66	hsa-miR-4772-3p	submission
	128	66	hsa-miR-5581-5p	submission
	129	66	hsa-miR-6836-3p	submission
	130	66	hsa-miR-6727-3p	submission
	131	66	hsa-miR-6859-3p	submission
	132	66	hsa-miR-6747-3p	submission
	133	66	hsa-miR-7151-3p	submission
	134	65	hsa-miR-5699-5p	submission
	135	65	hsa-miR-4492	submission
	136	65	hsa-miR-4802-3p	submission
	137	65	hsa-miR-1266-5p	submission
	138	65	hsa-miR-891b	submission
	139	65	hsa-miR-6081	submission
	140	65	hsa-miR-4712-3p	submission
	141	65	hsa-miR-604	submission
	142	65	hsa-miR-4687-3p	submission
	143	65	hsa-miR-1913	submission
	144	65	hsa-miR-6721-5p	submission
	145	65	hsa-miR-4795-3p	submission
	146	64	hsa-miR-211-3p	submission
	147	64	hsa-miR-3144-5p	submission
	148	64	hsa-miR-6715b-5p	submission
	149	64	hsa-miR-4518	submission
	150	64	hsa-miR-3916	submission
	151	63	hsa-miR-2110	submission
	152	63	hsa-miR-7155-3p	submission
	153	63	hsa-miR-3136-3p	submission
	154	63	hsa-miR-6834-5p	submission
	155	63	hsa-miR-542-3p	submission
	156	63	hsa-miR-4522	submission
	157	63	hsa-miR-500b-3p	submission
	158	62	hsa-miR-3622b-5p	submission
	159	62	hsa-miR-6816-3p	submission
	160	62	hsa-miR-6774-5p	submission
	161	62	hsa-miR-635	submission
	162	62	hsa-miR-4650-5p	submission
	163	61	hsa-miR-7113-5p	submission
	164	61	hsa-miR-361-3p	submission
	165	61	hsa-miR-185-3p	submission
	166	61	hsa-miR-125b-5p	submission
	167	61	hsa-miR-125a-5p	submission
	168	61	hsa-miR-1281	submission
	169	61	hsa-miR-3125	submission
	170	61	hsa-miR-6778-5p	submission
	171	60	hsa-miR-4779	submission
	172	60	hsa-miR-4732-3p	submission
	173	60	hsa-miR-18a-3p	submission
	174	60	hsa-miR-3649	submission
	175	60	hsa-miR-6845-3p	submission
	176	60	hsa-miR-4685-5p	submission
	177	60	hsa-miR-4649-3p	submission
	178	60	hsa-miR-3116	submission
	179	60	hsa-miR-6515-5p	submission
	180	60	hsa-miR-6859-5p	submission
	181	60	hsa-miR-4269	submission
	182	60	hsa-miR-7108-3p	submission
	183	59	hsa-miR-6764-5p	submission
	184	59	hsa-miR-1915-3p	submission
	185	59	hsa-miR-8068	submission
	186	59	hsa-miR-4430	submission
	187	59	hsa-miR-6829-3p	submission
	188	59	hsa-miR-6791-3p	submission
	189	59	hsa-miR-6837-5p	submission
	190	59	hsa-miR-6876-5p	submission
	191	59	hsa-miR-4476	submission
	192	59	hsa-miR-1275	submission
	193	59	hsa-miR-217-5p	submission
	194	59	hsa-miR-6807-3p	submission
	195	59	hsa-miR-210-5p	submission
	196	59	hsa-miR-4726-3p	submission
	197	58	hsa-miR-3126-5p	submission
	198	58	hsa-miR-661	submission
	199	58	hsa-miR-5586-3p	submission
	200	58	hsa-miR-6817-3p	submission
	201	58	hsa-miR-6506-5p	submission
	202	58	hsa-miR-3139	submission
	203	58	hsa-miR-6805-5p	submission
	204	58	hsa-miR-7110-3p	submission
	205	58	hsa-miR-345-3p	submission
	206	58	hsa-miR-6878-5p	submission
	207	58	hsa-miR-4667-5p	submission
	208	57	hsa-miR-4483	submission
	209	57	hsa-miR-5192	submission
	210	57	hsa-miR-6792-3p	submission
	211	57	hsa-miR-6879-3p	submission
	212	57	hsa-miR-450b-5p	submission
	213	57	hsa-miR-302e	submission
	214	57	hsa-miR-544b	submission
	215	57	hsa-miR-6734-3p	submission
	216	57	hsa-miR-4697-5p	submission
	217	57	hsa-miR-4488	submission
	218	57	hsa-miR-1237-5p	submission
	219	57	hsa-miR-3619-5p	submission
	220	57	hsa-miR-214-3p	submission
	221	57	hsa-miR-4741	submission
	222	57	hsa-miR-424-3p	submission
	223	57	hsa-miR-212-5p	submission
	224	56	hsa-miR-761	submission
	225	56	hsa-miR-5591-5p	submission
	226	56	hsa-miR-4300	submission
	227	56	hsa-miR-6783-5p	submission
	228	56	hsa-miR-7977	submission
	229	56	hsa-miR-5089-5p	submission
	230	56	hsa-miR-8082	submission
	231	56	hsa-miR-4691-5p	submission
	232	56	hsa-miR-6842-3p	submission
	233	56	hsa-miR-5189-5p	submission
	234	56	hsa-miR-3620-3p	submission
	235	56	hsa-miR-7113-3p	submission
	236	56	hsa-miR-10392-3p	submission
	237	56	hsa-miR-3191-5p	submission
	238	56	hsa-miR-670-5p	submission
	239	55	hsa-miR-2276-5p	submission
	240	55	hsa-miR-663b	submission
	241	55	hsa-miR-4504	submission
	242	55	hsa-miR-195-5p	submission
	243	55	hsa-miR-16-5p	submission
	244	55	hsa-miR-15b-5p	submission
	245	55	hsa-miR-15a-5p	submission
	246	55	hsa-miR-6890-3p	submission
	247	55	hsa-miR-5589-5p	submission
	248	55	hsa-miR-6805-3p	submission
	249	55	hsa-miR-5691	submission
	250	55	hsa-miR-7111-3p	submission
	251	55	hsa-miR-4758-3p	submission
	252	55	hsa-miR-6728-3p	submission
	253	55	hsa-miR-9500	submission
	254	55	hsa-miR-450a-2-3p	submission
	255	55	hsa-miR-6860	submission
	256	55	hsa-miR-4446-3p	submission
	257	55	hsa-miR-4723-3p	submission
	258	54	hsa-miR-564	submission
	259	54	hsa-miR-4286	submission
	260	54	hsa-miR-759	submission
	261	54	hsa-miR-6824-3p	submission
	262	54	hsa-miR-6764-3p	submission
	263	54	hsa-miR-6843-3p	submission
	264	54	hsa-miR-4696	submission
	265	54	hsa-miR-1306-5p	submission
	266	54	hsa-miR-765	submission
	267	54	hsa-miR-5703	submission
	268	54	hsa-miR-4434	submission
	269	54	hsa-miR-11181-3p	submission
	270	53	hsa-miR-518c-5p	submission
	271	53	hsa-miR-6752-3p	submission
	272	53	hsa-miR-4753-3p	submission
	273	53	hsa-miR-4290	submission
	274	53	hsa-miR-8089	submission
	275	53	hsa-miR-497-5p	submission
	276	53	hsa-miR-424-5p	submission
	277	53	hsa-miR-3672	submission
	278	53	hsa-miR-4675	submission
	279	53	hsa-miR-6864-3p	submission
	280	53	hsa-miR-4700-5p	submission
	281	53	hsa-miR-122-5p	submission
	282	53	hsa-miR-6756-3p	submission
	283	53	hsa-miR-1233-5p	submission
	284	53	hsa-miR-338-3p	submission
	285	53	hsa-miR-6742-3p	submission
	286	53	hsa-miR-6134	submission
	287	53	hsa-miR-5680	submission
	288	53	hsa-miR-6787-3p	submission
	289	53	hsa-miR-6832-5p	submission
	290	52	hsa-miR-4499	submission
	291	52	hsa-miR-5582-5p	submission
	292	52	hsa-miR-4784	submission
	293	52	hsa-miR-3150b-3p	submission
	294	52	hsa-miR-708-5p	submission
	295	52	hsa-miR-28-5p	submission
	296	52	hsa-miR-1285-3p	submission
	297	52	hsa-miR-1260b	submission
	298	52	hsa-miR-1260a	submission
	299	52	hsa-miR-4651	submission
	300	52	hsa-miR-7162-3p	submission
	301	52	hsa-miR-4423-3p	submission
	302	52	hsa-miR-6838-3p	submission
	303	52	hsa-miR-4468	submission
	304	52	hsa-miR-6726-5p	submission
	305	52	hsa-miR-6798-5p	submission
	306	52	hsa-miR-2861	submission
	307	51	hsa-miR-920	submission
	308	51	hsa-miR-4520-3p	submission
	309	51	hsa-miR-1587	submission
	310	51	hsa-miR-4463	submission
	311	51	hsa-miR-6838-5p	submission
	312	51	hsa-miR-1184	submission
	313	51	hsa-miR-4524b-3p	submission
	314	51	hsa-miR-4254	submission
	315	51	hsa-miR-4763-5p	submission
	316	51	hsa-miR-2355-5p	submission
	317	51	hsa-miR-4731-5p	submission
	318	51	hsa-miR-4462	submission
	319	51	hsa-miR-4707-3p	submission
	320	51	hsa-miR-3620-5p	submission
	321	50	hsa-miR-9900	submission
	322	50	hsa-miR-3158-5p	submission
	323	50	hsa-miR-6126	submission
	324	50	hsa-miR-214-5p	submission
	325	50	hsa-miR-619-3p	submission
	326	50	hsa-miR-134-3p	submission
	327	50	hsa-miR-3678-3p	submission
	328	50	hsa-miR-3185	submission
	329	50	hsa-miR-345-5p	submission
	330	50	hsa-miR-1295b-5p	submission
	331	50	hsa-miR-4284	submission
